# Supplementary material for: Genome-scale analysis of the high-efficient protein secretion system of Aspergillus oryzae
Source: BMC Syst Biol. 2014 Jun 24;8:73. doi: 10.1186/1752-0509-8-73 (PMC4086290; doi:10.1186/1752-0509-8-73)
Supplement: Additional file 2: Table S1 — A. oryzae secretory components and their transcriptional responses to amylase overproduction. Table S2. Global transcriptional changes in response to amylase overexpression in strains A16, CF1.1 and CF32 compared to A1560. Table S3.A. oryzae secretome extracted from FSD database and their transcriptional responses to amylase overproduction. Table S4.A.oryzae secretome genes that have a predicted localization based on GO-Slim analysis. Table S5. Gene clusters changed uniquely in A16 vs A1650 or in CF32 vs A1560 + enriched TF binding motifs. [file 1752-0509-8-73-S2.xls]

## Sheet: Table S1
Table S1. A. oryzae secretoy components and the transcriptional response to amylase overproduction
ID	S. cerevisiae ortholog	Subsystems or function	Description	CF1.1 vs A1560_logFC	A16 vs A1560_logFC	CF32 vs A1560_logFC	CF1.1vs A1560_adj.P.Val	A16 vs A1560_adj.P.Val	CF32 vs A1560_adj.P.Val	1st SOURCE	2nd SOURCE	3rd SOURCE	4th SOURCE
AO090701000065	ACT1		Actin ActA: cell polarity	0.115861	0.201159	0.23147	0.727288	0.363869	0.277988			Oliveira et al 2010-A. niger
AO090003001087	AHA1		Co-chaperone: activator of Hsp82	-0.300321	-0.0196174	-0.199362	0.669908	0.97853	0.718482			Oliveira et al 2010-A. niger
AO090011000927	AKR1		Palmitoyl transferase	-0.0620841	0.0309761	-0.148677	0.718101	0.829123	0.18217			Oliveira et al 2010-A. niger
AO090103000403	ALG1	Dolichol pathway	Dolichol pathway	0.434299	0.473025	0.412984	0.41761	0.281127	0.3377	inparanoid+besthit
AO090001000490	ALG11	Dolichol pathway	Dolichol pathway; Glycosylation/modification , Required for asparagine-linked glycosylation	0.689145	0.696598	1.08297	0.0516855	0.0341137	0.00598787	inparanoid+besthit	wang et al 2010-AO
AO090009000318	ALG12	Dolichol pathway	Dolichol pathway	0.324963	0.273051	0.393073	0.0526676	0.0610125	0.0153319	inparanoid+besthit
AO090009000234	ALG13		Dolichol pathway	-0.2307	-0.309878	-0.351289	0.60877	0.354622	0.276489	inparanoid+besthit
AO090120000461	ALG2	Dolichol pathway	Dolichol pathway; Glycosylation/modification, mannosyltransferase	0.560207	0.456661	0.781801	0.00475982	0.00681865	0.000713711	inparanoid+besthit	wang et al 2010-AO
AO090120000319	ALG3	Dolichol pathway	Dolichol pathway	0.267937	0.336932	0.337953	0.117978	0.0431954	0.0343015	inparanoid+besthit			Kuratsu et al 2007-AO SNARE
AO090701000739	ALG5	Dolichol pathway	Dolichol pathway; Glycosylation/modification , dolichyl-phosphate glucosyltransferase	1.47559	1.48465	2.04889	0.00528508	0.00349902	0.000770597	inparanoid+besthit	wang et al 2010-AO
AO090020000410	ALG6	Dolichol pathway	Dolichol pathway; Glycosylation/modification , glucosyltransferase	0.282354	0.402541	0.325578	0.127876	0.0324545	0.0502221	inparanoid+besthit	wang et al 2010-AO
AO090026000526	ALG7	Dolichol pathway	Dolichol pathway; Glycosylation/modification , N-acetyl-glucosaminephosphotransferase	1.47724	1.47805	1.86598	0.00213922	0.00149986	0.000449817	inparanoid+besthit	wang et al 2010-AO
AO090102000146	ALG8	Dolichol pathway	Dolichol pathway	0.597969	0.408564	0.602753	0.0701312	0.136978	0.0383658	inparanoid+besthit
AO090012000489	ALG9		Dolichol pathway; Glycosylation/modification , mannosyltransferase	0.253879	0.266678	0.324881	0.541122	0.413287	0.300139	inparanoid+besthit	wang et al 2010-AO
AO090005001458	AMS1		CPY; Vacuolar protein sorting , vacuolar α-mannosidase	0.0680545	0.326277	0.232984	0.842849	0.114913	0.227504		wang et al 2010-AO
AO090023000901	ANP1		MTC complex subunit	-0.0158688	0.0458332	-0.217389	0.991318	0.95334	0.73407			Oliveira et al (2010)
AO090012000213	ANP1/VAN1	Golgi processing	Golgi processing/ERADC	0.502752	0.539785	0.762973	0.190237	0.116042	0.0354309	inparanoid+besthit
AO090005001357	APL2		CPY pathway, HDSV	0.126586	0.173451	0.2193	0.869306	0.729568	0.642541	inparanoid+besthit
AO090206000061	APL3		ALPpathway; Cellular export and secretion , vesicle coat complex AP-2, alpha subunit	0.0281592	-0.00914567	0.0609057	0.960319	0.980171	0.845878		wang et al 2010-AO
AO090009000481	APL4		CPY pathway, HDSV	0.158068	0.565382	0.180284	0.860369	0.2666	0.758442	inparanoid+besthit			Kuratsu et al 2007-AO SNARE
AO090673000002	APL5		ALPpathway	-0.183625	-0.118444	-0.13199	0.494377	0.605748	0.54822	inparanoid+besthit
AO090026000703	APL6		ALPpathway	-0.394031	-0.454236	-0.365732	0.313031	0.174813	0.255775	inparanoid+besthit
AO090020000601	APM1		CPY pathway, HDSV	0.298876	0.325594	0.36628	0.471924	0.327515	0.253367	inparanoid+besthit
AO090009000223	APM3		ALPpathway	-0.0798755	0.0132143	0.00673168	0.843728	0.968213	0.985167	bhits
AO090003000425	APS3		ALPpathway	-0.124398	-0.241352	0.0775952	0.68277	0.250024	0.746219	inparanoid+besthit
AO090003001338	ARC18		Structural, ARP2/3 complex	-0.0293532	-0.142183	0.00881748	0.938507	0.480186	0.976147			Oliveira et al 2010-A. niger
AO090005000825	ARC35		Structural, ARP2/3 complex	0.161614	0.112347	0.211257	0.196551	0.296676	0.0591786			Oliveira et al 2010-A. niger
AO090038000254	ARF2/ARF1	COPII	ARF GTPase; Vesicular transport of proteins between ER and Golgi, ADP-ribosylation factor	0.364916	0.161997	0.502866	0.15154	0.468889	0.0353528	inparanoid+besthit	wang et al 2010-AO	Oliveira et al 2010-A. niger
AO090005000978	ARL3	COPI	COPI; Cellular export and secretion , ADP-ribosylation factor-like protein, ras	0.273431	0.213419	0.603273	0.144959	0.186667	0.00681096		wang et al 2010-AO
AO090012000548	ARP2		Arp2/3 complex	0.00311376	-0.0902784	0.0129662	0.998282	0.842541	0.981045			Oliveira et al 2010-A. niger
AO090026000672	ARP3		Arp2/3 complex	0.0488486	0.0691835	0.170642	0.930505	0.849493	0.568361			Oliveira et al 2010-A. niger
AO090005001206	ATG27		Autophagy	-0.0409561	0.0307903	0.29875	0.938346	0.933818	0.257028	bhits
AO090012000993	BET1	COPII	COPII	0.212679	0.163194	0.410043	0.313031	0.366225	0.0360166	inparanoid+besthit
AO090038000605	BET3		COPII	-0.144615	-0.242603	0.0215055	0.740629	0.405339	0.958491	inparanoid+besthit
AO090003001153	BET4		Vesicular transport of proteins between ER and Golgi, geranylgeranyltransferase, α SU	-0.27272	-0.203142	-0.146897	0.401648	0.460537	0.606757		wang et al 2010-AO
AO090009000664	BET5		COPII	-0.0889966	0.0259529	-0.133452	0.691732	0.900001	0.384191	inparanoid+besthit
AO090003000749	BIM1		Structural: cortical microtubule capture	-0.19281	-0.153131	-0.192273	0.448044	0.466106	0.33897	bhits
AO090003001091	BLM10		Proteasome regulator	-0.0442983	0.221865	0.338269	0.938473	0.460728	0.235004			Oliveira et al 2010-A. niger
AO090120000257	BMH1		Similar to ArtA: exocytosis	-0.0440672	-0.188347	-0.289305	0.972373	0.762104	0.606048			Oliveira et al 2010-A. niger
AO090003000053	BMH2		Similar to ArtA: exocytosis	0.107772	0.25887	0.127612	0.551037	0.0819443	0.351005			Oliveira et al 2010-A. niger
AO090005000437	BOS1	COPII	COPII,Qb-SNARE	0.47731	0.299723	0.86259	0.11197	0.237576	0.00951453	inparanoid+besthit
AO090102000619	BRE5		Ras-GTPase-activating protein	-0.30644	-0.120444	-0.565453	0.488909	0.772375	0.103185			Oliveira et al 2010-A. niger
AO090005000419	BST1		GPI biosynthesis	-0.242842	-0.108733	-0.14551	0.4259	0.700294	0.57879	inparanoid+besthit
AO090012000842	BUD7/FMP50		Golgi cargo export; Cell wall biogenesis , Strong similarity to Chs6p FMP50	0.0137038	0.0790303	0.0866638	0.950388	0.477242	0.422898		wang et al 2010-AO	Oliveira et al 2010-A. niger
AO090012000172	BUG1		COPII	-0.112763	-0.237315	-0.00843811	0.841828	0.483483	0.986299	bhits
AO090003000198	CCT2		Cct ring complex subunit β	-0.136886	-0.115065	-0.335308	0.444398	0.435444	0.0351228	bhits
AO090020000413	CCT4		Cct ring complex subunit δ	0.0543523	-0.135435	0.0912422	0.938473	0.747492	0.837289			Oliveira et al 2010-A. niger
AO090001000471	CCT7		Cct ring complex subunit η	-0.234572	-0.316198	-0.269551	0.382358	0.161586	0.211256			Oliveira et al 2010-A. niger
AO090005001642	CDC10		Septin family protein AspD	0.0413572	0.0813062	-0.157219	0.951858	0.850586	0.675911			Oliveira et al 2010-A. niger
AO090120000204	CDC11		Septin ring protein AspA	0.0931244	0.203171	0.137375	0.913003	0.681742	0.791845			Oliveira et al 2010-A. niger
AO090102000511	CDC12	Septin	Septin ring protein	0.256218	0.357492	0.171362	0.0661065	0.0158587	0.122544			Oliveira et al 2010-A. niger
AO090102000107	CDC48		ERADL	0.0654122	0.186679	0.362699	0.944273	0.733964	0.449621	inparanoid+besthit
AO090012001026	CDC50		Endosomal protein: actin patch	0.102333	0.264374	0.250439	0.894406	0.545347	0.561978			Oliveira et al 2010-A. niger
AO090023000802	CHC1		CPY pathway	0.197788	0.973431	0.265249	0.856368	0.130352	0.704569	inparanoid+besthit
AO090003001230	CLC1	CPY pathway	CPY pathway	0.512857	0.367086	0.765759	0.219622	0.310972	0.0457578	inparanoid+besthit
AO090009000313	CNE1	Folding	Glycoprotein chaperone ClxA, protein folding; Trimming and quality control of N-glycosylated folded proteins, Calnexin—chaperone, folding clxA	1.29507	1.53976	1.53136	0.00180207	0.000603799	0.000426931		wang et al 2010-AO	Oliveira et al 2010-A. niger
AO090010000480	COF1		Cofilin: actin filament depolarization	0.0564031	-0.0714509	0.106482	0.812858	0.656344	0.467816			Oliveira et al 2010-A. niger
AO090005001354	COP1		COPI; Vesicular transport of proteins between ER and Golgi, COPI complex, α SU	0.345831	0.425157	0.460312	0.485667	0.277357	0.225585	inparanoid+besthit	wang et al 2010-AO
AO090120000215	CPR1		PPIase cyclophilin CypA	0.0535546	-0.0121165	0.189543	0.791633	0.946916	0.130211			Oliveira et al 2010-A. niger
AO090023000811	CPR1, CPR2, CPR5	Folding	Protein folding/UPR , Peptidyl-prolyl cis-trans isomerase	0.919241	0.93026	1.08806	0.00211145	0.00135522	0.000530089		wang et al 2010-AO	Oliveira et al (2010)	Kuratsu et al 2007-AO SNARE
AO090120000486	CPR1, CPR3	Folding	Protein folding/UPR , cyclophilin type peptidyl-prolyl cis-trans isomerase	-0.670089	-1.12981	-0.791014	0.023202	0.00247887	0.00694057		wang et al 2010-AO
AO090103000002	CPR4, CPR8	Folding	Protein folding/UPR , Peptidyl-prolyl cis-trans isomerase precursor	-0.471106	-0.476487	-0.163545	0.0648022	0.0439653	0.42784		wang et al 2010-AO		Kuratsu et al 2007-AO SNARE
AO090011000475	CPR6, CPR7		PPIase cyclophilin CypD; Protein folding/UPR , peptidyl-prolyl isomerase D (cyclophilin D)	-0.026702	-0.0190829	0.0753572	0.980326	0.976407	0.897681		wang et al 2010-AO	Oliveira et al 2010-A. niger
AO090701000141	CWH41		protein folding; Trimming and quality control of N-glycosylated folded proteins, alpha glucosidase I	0.301963	0.40783	0.449416	0.432342	0.194438	0.140999	inparanoid+besthit	wang et al 2010-AO
AO090005001276	CWH43		Addition of ceramides to GPI	-0.128709	0.0747074	-0.212149	0.362642	0.549431	0.0767379	bhits
AO090009000300	DCR2		Phosphoesterase: UPR downregulation	-0.00509551	0.392134	0.0244415	0.995432	0.245356	0.960016			Oliveira et al 2010-A. niger
AO090005000469	DDI1		Ub-dependent protein catabolism	-0.229845	-0.0490074	-0.00114759	0.774282	0.947265	0.998004			Oliveira et al 2010-A. niger
AO090701000551	DER1		ERADM	0.00601473	-0.0450887	-0.0040329	0.990228	0.858049	0.988798	bhits
AO090701000076	DER1/DFM1	ERAD	Protein degradation , ER associated protein degradation	1.09773	1.08458	1.42324	0.0177338	0.0127842	0.00366702	bhits	wang et al 2010-AO
AO090026000548	DIE2	Dolichol pathway	Dolichol pathway	0.133621	0.0264885	-0.0137897	0.752387	0.946371	0.973471	inparanoid+besthit
AO090010000776	DNM1/VPS1		Dynamin GTPase, HDSV	-0.214955	0.0459988	-0.295159	0.729664	0.9346	0.478647	bhits		Oliveira et al 2010-A. niger
AO090003000271	DOA4		Protein degradation , Ubiquitin-specific protease	0.0526056	-0.103053	0.510291	0.960319	0.86488	0.26795		wang et al 2010-AO
AO090003000589	DPM1	Dolichol pathway	Dolichol pathway; Glycosylation/modification , dolichol phosphate mannose synthase	0.642673	0.624782	0.951552	0.0117719	0.00918993	0.00142928	inparanoid+besthit	wang et al 2010-AO		Kuratsu et al 2007-AO SNARE
AO090011000813	DRS2		Flippase	-0.133071	0.16925	-0.0898285	0.774282	0.602551	0.801884			Oliveira et al 2010-A. niger
AO090003000467	DSK2		ERADL	-0.142937	-0.131477	0.135598	0.733014	0.670498	0.653686	inparanoid+besthit
AO090166000088	ECM10		Unknown ER DnaK protein	-0.0225803	0.165719	-0.00742841	0.927782	0.195018	0.967931			Oliveira et al 2010-A. niger
AO090011000638	ECM10		Protein folding/UPR , Heat shock protein, 70 kDa	-0.478611	-0.144293	-0.909178	0.486772	0.832093	0.0941149		wang et al 2010-AO		Kuratsu et al 2007-AO SNARE
AO090005001095	ECM3		Cell wall biogenesis , Involved in cell wall biogenesis, architecture	0.129525	0.0590371	0.104515	0.873403	0.923337	0.853275		wang et al 2010-AO
AO090038000276	EMP24	COPII	COPII; Vesicular transport of proteins between ER and Golgi, COPII vesicle membrane component	0.608152	0.586071	1.02878	0.0748294	0.0587132	0.00727732	bhits	wang et al 2010-AO
AO090102000145	EMP47	COPII	Vesicular transport of proteins between ER and Golgi, COPII vesicle membrane component	0.896284	1.21263	1.13178	0.00971103	0.00218187	0.00205575		wang et al 2010-AO	Oliveira et al 2010-A. niger
AO090103000412	EMP70		COPII; Vesicular transport of proteins between ER and Golgi, endosomal membrane proteins, EMP70	0.250427	0.284087	0.41351	0.758421	0.623581	0.437934		wang et al 2010-AO
AO090012000592	END3		Vacuolar protein sorting , VPS plasma membrane to endosome	0.186345	0.12208	0.358713	0.873773	0.88688	0.604518		wang et al 2010-AO
AO090120000220	ENT3		Epsin-like domain protein	0.0416225	0.0216529	0.174911	0.959991	0.967611	0.670342			Oliveira et al 2010-A. niger
AO090005000648	EPT1		Lipid/inositol metabolism , sn-1,2-Diacylglycerol ethanolamine	0.0721176	0.198238	-0.267567	0.892359	0.509529	0.346539		wang et al 2010-AO
AO090102000650	ERD2	COPI	COPI	1.11217	1.24088	1.40373	0.00682701	0.00311612	0.00143377	inparanoid+besthit
AO090026000646	ERD2		Vesicular transport of proteins between ER and Golgi, ER retention HDEL-receptor	-0.00649895	0.0170146	0.216571	0.988214	0.948502	0.227397		wang et al 2010-AO
AO090003000036	ERJ5	Folding	DnaJ-domain protein	0.78036	0.764342	0.871104	0.0349869	0.0254749	0.013081			Oliveira et al 2010-A. niger
AO090011000874	ERJ5/SCJ1	Folding	Protein folding/UPR , ER located DNA-J protein	1.34076	1.26362	1.74235	0.00180938	0.00138349	0.0003621	inparanoid+besthit	wang et al 2010-AO
AO090005000630	ERO1	Folding	protein folding	1.13403	1.33933	1.61025	0.0027668	0.000968394	0.000398024	inparanoid+besthit	wang et al 2010-AO
AO090023000834	ERP1, ERP5, ERP6, ERV25		COPII	0.384418	0.3375	0.560371	0.171923	0.167305	0.0349353		wang et al 2010-AO
AO090102000528	ERP2, ERP3, ERP4	COPII	COPII	0.804239	0.86518	1.12865	0.00506582	0.00263361	0.000732298		wang et al 2010-AO
AO090005000162	ERV2	Folding	protein folding	0.80585	0.748387	1.09837	0.144342	0.1242	0.0347969	inparanoid+besthit
AO090038000244	ERV29	COPII	COPII; Vesicular transport of proteins between ER and Golgi, glycoprotein cargo receptor	1.55339	1.76523	1.98404	0.00325425	0.00135522	0.000639115	inparanoid+besthit	wang et al 2010-AO
AO090701000797	ERV41	COPII	COPII; Vesicular transport of proteins between ER and Golgi, COPII vesicle fusion	1.20759	1.20365	1.40399	0.00173176	0.000975268	0.000426931		wang et al 2010-AO
AO090003000808	ERV46	COPII	Erv41/46 complex; Vesicular transport of proteins between ER and Golgi, COPII vesicle fusion	1.1005	1.55738	1.52645	0.00228951	0.000494091	0.000392267		wang et al 2010-AO	Oliveira et al 2010-A. niger
AO090011000848	ESS1		Protein folding/UPR , peptidyl-prolyl cis-trans isomerase NIMA-interacting 1	-0.0211686	-0.189176	0.201687	0.972373	0.464703	0.424256		wang et al 2010-AO		Kuratsu et al 2007-AO SNARE
AO090026000449	EXO70	LDSV	LDSV; Cellular export and secretion , exocyst complex SU	0.598159	0.669328	0.784712	0.0446929	0.0207987	0.0095017	inparanoid+besthit	wang et al 2010-AO
AO090023000477	EXO84		LDSV	-0.0622456	-0.0801155	0.0814604	0.840586	0.692394	0.681658	inparanoid+besthit
AO090023000516	FAD1		Protein folding/UPR , FAD synthase	-0.238266	-0.215957	-0.0453545	0.623897	0.566479	0.924003		wang et al 2010-AO
AO090103000136	FPR1		Protein folding/UPR , PPlase, FK506-binding protein	0.0106066	-0.32952	-0.00453736	0.984161	0.136044	0.988302		wang et al 2010-AO		Kuratsu et al 2007-AO SNARE
AO090005001515	FPR2	Folding	PPIase FK506 binding protein; Protein folding/UPR , FK506/rapamycin-binding protein of the ER	1.13812	1.00448	1.39018	0.00242644	0.00263361	0.000570495		wang et al 2010-AO	Oliveira et al 2010-A. niger
AO090001000519	FPR3,FPR4		Protein folding/UPR , Proline cis-trans isomerase; Protein folding/UPR , Nucleolar peptidyl-prolyl cis-trans isomerase	-0.273658	-0.374592	-0.485259	0.501977	0.242453	0.123384		wang et al 2010-AO		Kuratsu et al 2007-AO SNARE
AO090003000395	GAA1		GPI biosynthesis	0.0724375	0.266526	-0.0236603	0.904304	0.403938	0.958491	inparanoid+besthit
AO090023000750	GAB1	GPI biosynthesis	GPI biosynthesis	0.731931	0.878158	0.971977	0.0168724	0.00611892	0.00315454	inparanoid+besthit
AO090010000463	GAL10		UDP-Glc 4-epimerase	-0.271145	-0.426863	-0.465545	0.252916	0.0587132	0.0360707			Oliveira et al 2010-A. niger
AO090009000459	GCN4		Protein folding/UPR , bZIP transcription factor	-0.51555	-0.405463	-0.340465	0.470487	0.490715	0.566834		wang et al 2010-AO
AO090001000329	GDA1		Guanosine-diphosphatase; Glycosylation/modification , guanosine diphosphatase	0.131635	0.439761	0.236109	0.671309	0.0643005	0.262701		wang et al 2010-AO	Oliveira et al 2010-A. niger
AO090026000537	GDI1		GDP dissociation inhibitor; Cellular export and secretion , Secretory pathway GDP-dissociation inhibitor	-0.183493	-0.292259	-0.161122	0.477784	0.159597	0.431989		wang et al 2010-AO	Oliveira et al 2010-A. niger
AO090120000299	GEA2		GEF for ARFs; Vesicular transport of proteins between ER and Golgi, guanine nucleotide exchange factor on ARF	0.32604	0.573026	0.554793	0.337613	0.0672787	0.0621528		wang et al 2010-AO	Oliveira et al 2010-A. niger
AO090023000956	GET1		GET subunit	0.993923	0.760555	1.31398	0.339986	0.395384	0.128346			Oliveira et al 2010-A. niger
AO090003000688	GET3		GET subunit	0.133464	0.184605	0.35729	0.729027	0.481799	0.149069			Oliveira et al 2010-A. niger
AO090003000003	GFA1		Gln-Fru-6-P amidotransferase	0.203211	0.289951	0.399938	0.406274	0.157944	0.0576797			Oliveira et al 2010-A. niger
AO090001000466	GGA1, GGA2		CPY	0.133755	0.120931	0.256443	0.62789	0.573031	0.187442	inparanoid+besthit
AO090010000760	GNT1		GlcNAc-transferase	-0.0261559	-0.0164849	-0.0513218	0.950954	0.955252	0.84202	bhits
AO090038000376	GOS1		Qb.II type SNARE	-0.0708514	-0.269064	0.222131	0.881598	0.304426	0.39388			Oliveira et al 2010-A. niger
AO090012000577	GPA2		FadA: proliferation	0.0127911	0.348463	-0.051881	0.991481	0.460112	0.935398			Oliveira et al 2010-A. niger
AO090005001259	GPI1		GPI biosynthesis	0.280541	0.199917	0.272754	0.523781	0.587553	0.427726	inparanoid+besthit
AO090023000629	GPI10	GPI biosynthesis	GPI biosynthesis	0.217576	0.184221	0.393344	0.271851	0.277357	0.0350526	inparanoid+besthit
AO090701000376	GPI11		Man-EthNH P-transferase	0.0108483	-0.0204019	-0.0385116	0.988786	0.963959	0.928118			Oliveira et al 2010-A. niger
AO090120000381	GPI12		GPI biosynthesis	-0.485163	-0.37626	-0.497069	0.283479	0.33235	0.184609	inparanoid+besthit
AO090701000122	GPI13		GPI biosynthesis	-0.0642286	0.102887	-0.144649	0.930131	0.824068	0.732705	inparanoid+besthit
AO090010000207	GPI14		GPI biosynthesis	0.160726	0.200322	0.291012	0.68898	0.482596	0.279769	inparanoid+besthit
AO090001000578	GPI16		GPI biosynthesis	-0.0175144	0.258346	0.0930931	0.980445	0.394518	0.791776	inparanoid+besthit
AO090005001582	GPI17	GPI biosynthesis	GPI biosynthesis	-0.0285976	0.372668	-0.0320977	0.925138	0.0404102	0.87144	inparanoid+besthit
AO090003001092	GPI18		GPI biosynthesis	-0.148959	-0.213485	-0.0433337	0.574815	0.287327	0.863826	inparanoid+besthit
AO090020000206	GPI2		GPI biosynthesis	0.122006	0.227009	0.273539	0.666261	0.250204	0.155458	inparanoid+besthit
AO090005001186	GPI8	GPI biosynthesis	GPI biosynthesis	0.346891	0.488417	0.733749	0.126045	0.033212	0.00659374	inparanoid+besthit
AO090102000156	GSG1		Vesicular transport of proteins between ER and Golgi, TRAPP complex SU	0.245883	0.169669	0.326564	0.583355	0.647031	0.321949		wang et al 2010-AO
AO090005000093	GTB1		Glucosidase II β subunit; Trimming and quality control of N-glycosylated folded proteins, glucosidase II, βSU	1.30081	1.47689	1.62945	0.139303	0.0701295	0.042823		wang et al 2010-AO	Oliveira et al 2010-A. niger
AO090005001245	GWT1	GPI biosynthesis	GPI biosynthesis	0.688356	0.734976	1.09508	0.183104	0.113058	0.0289491	inparanoid+besthit
AO090124000074	HAC1		Protein folding/UPR , UPR transcription factor hacA	0.454906	0.614459	0.650194	0.355944	0.144808	0.111737		wang et al 2010-AO
AO090023000840	HLJ1	ERAD	ERADL; Protein degradation , DnaJ co-chaperone	0.305294	0.340503	0.52212	0.251137	0.143777	0.0361645		wang et al 2010-AO
AO090120000217	HMG2		Lipid/inositol metabolism , 3-Hydroxy-3-methylglutaryl-coenzyme A reductase 2	-0.109622	0.0214422	-0.374387	0.847401	0.963884	0.242041		wang et al 2010-AO
AO090003001503	HOC1		α-1,6-Mannosyltransferase	0.892433	1.51756	0.637318	0.136352	0.0193493	0.196596	bhits
AO090010000615	HOC1		α-1,6-Mannosyltransferase	-0.223271	0.085336	0.475551	0.524038	0.796517	0.0840009			Oliveira et al (2010)
AO090120000208	HOC1/OCH1		Golgi processing; Glycosylation/modification , α-1,6-mannosyltransferase	-0.0754374	0.123883	-0.0347134	0.869155	0.667537	0.919423	inparanoid+besthit	wang et al 2010-AO
AO090005000658	HRD1	ERAD	ERADL; Protein degradation , Zinc finger for ER degradation E3	0.473307	0.600314	0.648048	0.185662	0.071946	0.0472426	inparanoid+besthit	wang et al 2010-AO
AO090003000492	HRD3		ERADL; Protein degradation , HMG-CoAg reductase degradation	-0.228524	-0.33047	-0.176882	0.194741	0.0528696	0.229112	inparanoid+besthit	wang et al 2010-AO
AO090026000593	HRR25		Ser/Thr kinase	-0.0220885	0.667776	-0.15308	0.988037	0.262469	0.834906			Oliveira et al 2010-A. niger
AO090102000620	HSC82		Hsp90 chaperone SspB	-0.114576	0.169579	0.0700275	0.768252	0.520452	0.818449			Oliveira et al 2010-A. niger
AO090011000764	HSP60		Protein folding/UPR , Heat shock protein, 60 kDa	-0.310136	-0.22573	-0.420391	0.245921	0.329918	0.0729497		wang et al 2010-AO
AO090009000400	HUT1	Folding	protein folding; Protein folding/UPR , UDP-galactose transporter	1.85419	1.85614	2.32826	0.000739833	0.000391441	0.000154398		wang et al 2010-AO
AO090020000450	HYP2	Translation	HexA protein: Woronin body	0.424104	0.520196	0.471241	0.100467	0.0382868	0.0418296			Oliveira et al 2010-A. niger
AO090701000359	INO1		Cellular export and secretion , Putative myo-inositol-1-phosphate synthase	0.596556	0.406951	0.186362	0.201422	0.313759	0.674041		wang et al 2010-AO
AO090005000934	IRE1		Protein folding/UPR , Serine/threonine protein kinase UPR	-0.0364518	0.20479	-0.070525	0.957841	0.544222	0.861036		wang et al 2010-AO		Kuratsu et al 2007-AO SNARE
AO090020000010	JEM1	Folding	protein folding	1.3645	1.62079	1.96934	0.0121036	0.00457294	0.00163681	bhits
AO090003000257	KAR2	ERAD	ERADL; Protein folding/UPR , ER chaperone bipA	1.25839	1.32695	1.6406	0.0243231	0.0135499	0.00513805	inparanoid+besthit	wang et al 2010-AO
AO090003000735	KES1		Oxysterol binding protein	-0.211963	-0.323028	-0.124309	0.77157	0.512964	0.830636			Oliveira et al 2010-A. niger
AO090005001632	KEX1		Golgi processing	0.0444339	0.15372	0.263025	0.86141	0.28959	0.074903	inparanoid+besthit
AO090009000291	KEX2	Golgi processing	Golgi processing	0.523484	0.81736	0.796092	0.177396	0.0368901	0.0323971	inparanoid+besthit
AO090010000465	KRE2, KTR1, KTR3		Golgi processing	0.154386	0.226132	0.164574	0.678479	0.388601	0.538732	inparanoid+besthit
AO090011000515	KRE5	beta-1,6 glucan biosynthesis	UDP-Glc glucosyltransferase	0.628919	0.856652	0.928239	0.0117719	0.00263361	0.00142928			Oliveira et al 2010-A. niger
AO090102000391	KTR1		α-1,2-Mannosyltransferase	0.0746153	0.246439	0.047481	0.862622	0.318954	0.880427			Oliveira et al (2010)
AO090120000333	KTR5		α-1,2-Mannosyltransferase	-0.0052757	0.0911192	-0.00170256	0.996069	0.864313	0.99689			Oliveira et al 2010-A. niger
AO090005001222	LHS1	Folding	protein folding; Protein folding/UPR , ER lumen Hsp70 chaperone	1.09415	1.43666	1.5524	0.00423414	0.00107585	0.000579364	inparanoid+besthit	wang et al 2010-AO
AO090026000314	LSB6		PtdIns 4-kinase: actin polymerization	0.157295	0.157946	0.467171	0.723751	0.623376	0.109328			Oliveira et al 2010-A. niger
AO090011000320	MCD4		GPI biosynthesis	0.0927399	0.253124	0.051268	0.685051	0.120389	0.780419	inparanoid+besthit
AO090005000459	MLC1		Myosin light chain	0.215283	0.175734	0.31028	0.17546	0.201272	0.0371546			Oliveira et al 2010-A. niger
AO090038000608	MNL1		ERADL	0.445097	0.442307	0.731088	0.398633	0.311916	0.0928817	inparanoid+besthit
AO090012000403	MNN10		Golgi processing	0.0119077	-0.0905943	-0.0645061	0.979873	0.682377	0.779243	inparanoid+besthit
AO090003001140	MNN11		Golgi processing	-0.0637331	0.068269	0.127935	0.91736	0.867064	0.721694	inparanoid+besthit
AO090003000967	MNN4		Glycosylation/modification , Regulates mannosylphosphorylation	-0.502421	-0.445199	0.0833701	0.0833143	0.0816837	0.761287		wang et al 2010-AO
AO090701000814	MNN9		ERADC	0.581063	0.607244	0.856144	0.236933	0.157894	0.0534543	inparanoid+besthit
AO090003000057	MNS1	Folding	protein folding	0.700924	0.818539	1.01229	0.00961617	0.00372127	0.00127408	inparanoid+besthit
AO090003001225	MNS1		Glycosylation/modification , class I α-mannosidase	0.102775	0.297008	0.0988221	0.763114	0.182755	0.687343		wang et al 2010-AO
AO090038000177	MNT2		Glycosylation/modification , α-1,3-mannosyltransferase	-0.0783723	-0.0525166	-0.175119	0.595901	0.669099	0.107676		wang et al 2010-AO
AO090003000829	MPD1	Folding	Protein folding/UPR , Protein disulfide isomerase prpA	1.95121	1.95297	2.45469	0.00850195	0.00586082	0.00183591		wang et al 2010-AO		Kuratsu et al 2007-AO SNARE
AO090011000579	MPD1	Folding	Protein disulfide isomerase	0.181146	0.488295	0.204914	0.575665	0.0670695	0.400703			Oliveira et al (2010)
AO090009000361	MRL1		Sorting receptor vacuolar hydrolases	-0.0264122	0.00501954	0.128476	0.933059	0.983323	0.42109			Oliveira et al 2010-A. niger
AO090102000101	MVP1		PtdIns-3-P binding protein	-0.136023	-0.0879303	0.0101308	0.721032	0.76918	0.979207			Oliveira et al 2010-A. niger
AO090009000707	MYO2		Myosin motor	0.138045	0.534132	0.291127	0.79577	0.122495	0.381694			Oliveira et al 2010-A. niger
AO090701000790	NCE102		Cellular export and secretion , Involved in nonclassical protein export pathway	0.0749383	-0.201524	0.339827	0.717162	0.15068	0.0289422		wang et al 2010-AO
AO090701000148	NEO1		Flippase	0.254054	0.455363	0.454764	0.367003	0.0730804	0.0616253			Oliveira et al 2010-A. niger
AO090023000762	NMT1		N-myristoyl transferase	-0.240057	-0.191698	-0.316824	0.404506	0.428706	0.171368			Oliveira et al 2010-A. niger
AO090005000811	NPL4		ERADL	-0.0348279	0.0912057	0.149958	0.965461	0.832526	0.696493	inparanoid+besthit
AO090023000485	NYV1		R.III type SNARE	0.017281	0.0354427	0.0417382	0.974908	0.913603	0.894073			Oliveira et al 2010-A. niger
AO090038000451	OLA1	ERAD	P-loop ATPase	-0.298775	-0.454634	-0.417578	0.039634	0.00641108	0.00685584			Oliveira et al 2010-A. niger
AO090009000257	ORM1	ERAD	ERADL; Protein degradation , conserved ER protein	0.29956	0.287818	0.612779	0.332777	0.271074	0.034051		wang et al 2010-AO
AO090001000698	OST1, OST2	Erglycosylation	Erglycosylation; Glycosylation/modification , oligosaccharyltransferase complex, αSU	1.07673	1.11752	1.25897	0.00436867	0.00263361	0.00127976	inparanoid+besthit	wang et al 2010-AO
AO090001000747	OST3, OST6	Erglycosylation	Erglycosylation; Glycosylation/modification , oligosaccharyltransferase complex, γSU	1.0769	1.20069	1.29928	0.0446929	0.0209943	0.0128246	inparanoid+besthit	wang et al 2010-AO
AO090166000087	OST5		ERglycosylation	0.0693903	0.0877227	0.0370486	0.757462	0.575854	0.837289	bhits
AO090701000218	PBN1		GPI Man-transferase subunit	0.0831029	0.141837	0.200039	0.602335	0.230758	0.0903413			Oliveira et al 2010-A. niger
AO090001000429	PCM1		Phosphoglucomutase	-0.150212	-0.163163	-0.292242	0.852783	0.766874	0.545839	bhits
AO090001000733	PDI1	Folding	protein folding; Protein folding/UPR , Protein disulfide isomerase pdiAh	1.23045	1.31013	1.42259	0.000819294	0.000391441	0.000232342	inparanoid+besthit	wang et al 2010-AO
AO090120000344	PDI1	Folding	Protein folding/UPR , Protein disulfide isomerase tigA	1.0574	0.991043	1.36745	0.0872087	0.0737257	0.0220824		wang et al 2010-AO		Kuratsu et al 2007-AO SNARE
AO090010000769	PEP1		Sorting receptor vacuolar hydrolases	0.19474	0.541585	0.322611	0.800307	0.25701	0.510116			Oliveira et al 2010-A. niger
AO090003001001	PEP8		Retromer coat	-0.189219	0.044717	-0.0996451	0.333404	0.829123	0.564196			Oliveira et al 2010-A. niger
AO090701000381	PEX4		Protein degradation , E2 ubiquitin-conjugating enzyme—peroxin	-0.192063	-0.389207	0.00719065	0.624134	0.176696	0.986299		wang et al 2010-AO
AO090001000706	PMR1	Golgi processing	Cellular export and secretion , Secretory pathway Ca2 &#1;-ATPase pmrA	0.495158	0.453486	0.58504	0.0550503	0.0499336	0.0174638		wang et al 2010-AO
AO090020000105	PMT1, PMT5		ERglycosylation	0.311162	0.546765	0.426322	0.347338	0.0703983	0.120077	inparanoid+besthit
AO090012001021	PMT2, PMT3, PMT6		ERglycosylation	0.432901	0.730706	0.64318	0.353052	0.0810961	0.0985394	inparanoid+besthit
AO090023000336	PMT4		Erglycosylation; Glycosylation/modification , O-mannosyltransferase	0.85352	0.866576	0.928081	0.157137	0.108522	0.0761822	inparanoid+besthit	wang et al 2010-AO
AO090005001528	PNG1		ERADL	0.0176896	0.314114	0.0174685	0.985884	0.44958	0.97743	inparanoid+besthit
AO090023000824	PRE1		20S CP proteasomal β subunit	-0.15978	-0.38899	0.121988	0.717162	0.189263	0.712281			Oliveira et al 2010-A. niger
AO090003000095	PRE2		20S CP proteasomal β subunit	0.00277459	-0.00586405	0.277739	0.994918	0.980484	0.0935393	bhits
AO090005000157	PRE3	ERAD	20S CP proteasomal β subunit	0.249441	0.23248	0.480824	0.146215	0.124549	0.0109243			Oliveira et al 2010-A. niger
AO090003000016	PRE4		20S CP proteasomal β subunit	-0.0865248	-0.154601	0.265249	0.774282	0.438333	0.163615			Oliveira et al 2010-A. niger
AO090701000060	PRE5		20S CP proteasomal α subunit	-0.277735	-0.356703	-0.0836257	0.162935	0.0589089	0.65361	bhits
AO090102000273	PRE6, PRE10		20S CP proteasomal α subunit	-0.196492	-0.224903	0.0514142	0.271851	0.148735	0.772886			Oliveira et al 2010-A. niger
AO090003000015	PRE7		20S CP proteasomal β subunit	-0.11127	-0.177154	0.0385049	0.619947	0.279835	0.849889			Oliveira et al 2010-A. niger
AO090005000451	PRE8		20S CP proteasomal α subunit	-0.142686	-0.158139	0.210378	0.565236	0.409624	0.250562			Oliveira et al 2010-A. niger
AO090001000574	PRE9		20S CP proteasomal α subunit	-0.260748	-0.235915	-0.00873464	0.274387	0.247201	0.97743			Oliveira et al 2010-A. niger
AO090003001069	PSA1		Glycosylation/modification , Mannose-1-phosphate guanyltransferase	0.977536	1.06369	1.06628	0.138311	0.0787183	0.0659214		wang et al 2010-AO	Oliveira et al 2010-A. niger
AO090005001595	PTC2		Ser/Thr phospatase	-0.0729427	0.0926926	-0.187324	0.79754	0.63514	0.280019			Oliveira et al 2010-A. niger
AO090003000295	PUP1		20S CP proteasomal β subunit	-0.0455685	-0.0813358	0.218078	0.91736	0.762016	0.328947			Oliveira et al 2010-A. niger
AO090026000504	PUP2		20S CP proteasomal α subunit	-0.198683	-0.144423	0.0279133	0.192581	0.270366	0.866118			Oliveira et al 2010-A. niger
AO090023000831	PUP3		20S CP proteasomal β subunit	-0.00128865	-0.0716767	0.330353	0.999427	0.839496	0.226443			Oliveira et al 2010-A. niger
AO090009000655	RAD23		ERADL	-0.144801	0.00590684	0.0216353	0.868913	0.994133	0.97743	inparanoid+besthit
AO090026000726	RAS2		Ras GTPase RasA	0.132737	-0.0822383	-0.0656373	0.847144	0.871754	0.89904			Oliveira et al 2010-A. niger
AO090011000535	RER1	COPI	COPI; Vesicular transport of proteins between ER and Golgi, retention of ER membrane proteins	0.641153	0.69592	0.718528	0.0195555	0.0103028	0.00708009	inparanoid+besthit	wang et al 2010-AO
AO090003001085	RER2	COPII	Vesicular transport of proteins between ER and Golgi, retention of ER membrane proteins	0.498991	0.496389	0.957823	0.0767171	0.0546623	0.0047572		wang et al 2010-AO
AO090005001114	RET2	COPI	COPI; Vesicular transport of proteins between ER and Golgi, Delta subunit of the coatomer complex (COPI)	0.509577	0.576596	0.748071	0.0536273	0.0245734	0.00793334	inparanoid+besthit	wang et al 2010-AO
AO090011000777	RET3	COPI	COPI; Vesicular transport of proteins between ER and Golgi, vesicle coat complex COPI, zeta subunit	0.58448	0.475723	0.782654	0.0880603	0.110185	0.0200345	inparanoid+besthit	wang et al 2010-AO
AO090001000748	RFT1		Dolichol pathway; Glycosylation/modification , flippase	0.262102	0.412301	0.337409	0.461768	0.15292	0.220232	inparanoid+besthit	wang et al 2010-AO
AO090003000071	RHO1		Ras GTPase RhoA	0.124477	-0.00144674	0.238677	0.786729	0.997619	0.413376			Oliveira et al 2010-A. niger
AO090102000559	ROT2	Folding	protein folding; Trimming and quality control of N-glycosylated folded proteins, glucosidase II, αSU	0.958139	1.18868	1.28439	0.014153	0.0045346	0.00252888	inparanoid+besthit	wang et al 2010-AO
AO090003000947	RPL40A	ERAD	Fusion protein, precursor of Ub	-0.0288088	-0.292714	-0.0727587	0.884611	0.0267095	0.512052			Oliveira et al 2010-A. niger
AO090120000290	RPN1		19S RP proteasome ATPase	-0.135223	-0.123749	0.0213182	0.840586	0.793431	0.96978			Oliveira et al 2010-A. niger
AO090005001381	RPN12		19S RP proteasome ATPase	-0.181546	-0.274604	0.019136	0.370489	0.116744	0.934994			Oliveira et al 2010-A. niger
AO090023000714	RPN2		19S RP proteasome ATPase	0.0418234	0.159576	0.229667	0.902443	0.376394	0.184028			Oliveira et al 2010-A. niger
AO090020000084	RPN3		19S RP proteasome ATPase	-0.0318243	0.164897	0.134648	0.920274	0.324865	0.418146			Oliveira et al 2010-A. niger
AO090020000338	RPN5		19S RP proteasome ATPase	0.0727903	0.0797898	0.391074	0.876351	0.800577	0.126608			Oliveira et al 2010-A. niger
AO090001000417	RPN6		19S RP proteasome ATPase	-0.196377	-0.0631191	0.11735	0.347733	0.76071	0.515801			Oliveira et al 2010-A. niger
AO090012001005	RPN8		19S RP proteasome ATPase	-0.068923	-0.0316147	0.194054	0.842849	0.908132	0.328481			Oliveira et al 2010-A. niger
AO090003000397	RPN9	ERAD	19S RP proteasome ATPase	-0.357041	-0.26173	-0.169694	0.0488275	0.082914	0.215591			Oliveira et al 2010-A. niger
AO090003000679	RPS31		Fusion protein, precursor of Ub	-0.0944538	-0.0787098	-0.0641777	0.493934	0.482653	0.572827			Oliveira et al 2010-A. niger
AO090003000692	RPT3		Protein degradation , 26S proteasome regulatory subunit	0.156668	0.0871691	0.427441	0.840586	0.88347	0.333381		wang et al 2010-AO
AO090003000056	RPT4		19S RP proteasome ATPase	0.111435	0.153689	0.474548	0.855913	0.700287	0.166216			Oliveira et al 2010-A. niger
AO090001000434	RPT5		19S RP proteasome ATPase	-0.0656063	0.011229	0.120743	0.910015	0.980018	0.724538			Oliveira et al 2010-A. niger
AO090206000022	RPT6		19S RP proteasome ATPase	0.028223	-0.0248346	0.300728	0.96577	0.951758	0.276943			Oliveira et al 2010-A. niger
AO090005001643	RUD3	Golgi processing	Golgi processing; Vesicular transport of proteins between ER and Golgi, Golgi-matrix protein	-1.56655	-2.07472	-1.8016	0.0304167	0.00777139	0.00983224		wang et al 2010-AO
AO090009000668	RVS161		Amphiphysin protein: actin polarization	-0.10139	-0.191347	0.178818	0.744789	0.35394	0.377007			Oliveira et al 2010-A. niger
AO090003000842	SAR1	COPII	COPII; Vesicle trafficking/transport , GTPase (ER to Golgi)	0.461245	0.468992	0.673148	0.0309276	0.0195273	0.00428662	inparanoid+besthit	wang et al 2010-AO
AO090003000853	SBH1, SBH2	TC	TC,ERADL; Translocation to ER, Translocon (gamma subunit)	0.876049	0.942051	0.921233	0.00481601	0.00256392	0.0020019	inparanoid+besthit	wang et al 2010-AO
AO090038000586	SCJ1	Folding	ER DnaJ co-chaperone	0.573153	0.496419	0.901761	0.00383642	0.0043564	0.000392267			Oliveira et al 2010-A. niger
AO090003000682	SCL1		20S CP proteasomal α subunit	-0.107229	-0.343185	0.145665	0.824092	0.232995	0.641157			Oliveira et al 2010-A. niger
AO090010000460	SEC1		LDSV; Vacuolar protein sorting , VPS (Golgi to plasma membrane)	0.114873	0.167512	0.225328	0.667587	0.376758	0.212995		wang et al 2010-AO
AO090010000771	SEC10		LDSV; Cellular export and secretion , exocyst complex SU	0.00283229	0.287314	0.0747702	0.998419	0.407303	0.861828	inparanoid+besthit	wang et al 2010-AO
AO090012000838	SEC11	TC	TC; Translocation to ER, signal peptidase complex SU	1.42818	1.5104	1.95191	0.000552669	0.000322695	0.00012581	inparanoid+besthit	wang et al 2010-AO
AO090023000986	SEC13	COPII	COPII; Vesicular transport of proteins between ER and Golgi, COPII complex SU	0.702198	0.649082	1.08032	0.162935	0.139729	0.0267606	inparanoid+besthit	wang et al 2010-AO
AO090003000509	SEC14		Cellular export and secretion , Cytosolic factor phosphatidylinositol transfer	0.231809	0.377172	0.493415	0.388274	0.106157	0.0400609		wang et al 2010-AO
AO090701000006	SEC15		LDSV	-0.196631	-0.139218	0.0706242	0.316241	0.410852	0.704203	inparanoid+besthit
AO090701000149	SEC16		COPII	0.228589	0.357276	0.214961	0.636336	0.306505	0.552702	bhits
AO090026000347	SEC17		COPII	-0.0198143	-0.199288	0.187737	0.986493	0.7167	0.729102	inparanoid+besthit
AO090005000718	SEC18	COPII	COPII,HDSV,LDSV,CPY,ALP pathway; Cellular export and secretion , Putative secretory component nsfA	0.5888	0.506964	0.958661	0.11197	0.117555	0.0138256		wang et al 2010-AO
AO090005001666	SEC20		Qb-SNARE	#N/A	#N/A	#N/A	#N/A	#N/A	#N/A				Kuratsu et al 2007-AO SNARE
AO090026000599	SEC21	COPI	COPI; Vesicular transport of proteins between ER and Golgi, COPI complex, γ SU	0.495039	0.661384	0.686144	0.0670194	0.0183391	0.0128246	inparanoid+besthit	wang et al 2010-AO
AO090701000139	SEC22	COPII	COPII, R-SNARE	0.436198	0.380881	0.608687	0.192581	0.18901	0.0464932	inparanoid+besthit
AO090005000760	SEC23		COPII; Vesicular transport of proteins between ER and Golgi, COPII complex SU	0.490418	0.439162	0.762922	0.268857	0.246147	0.0543292	inparanoid+besthit	wang et al 2010-AO
AO090003000403	SEC24	COPII	COPII; Vesicular transport of proteins between ER and Golgi, COPII complex SU	0.743633	0.645557	1.21434	0.174964	0.17451	0.0246074	inparanoid+besthit	wang et al 2010-AO
AO090038000308	SEC26	COPI	COPI; Vesicular transport of proteins between ER and Golgi, COPI complex, β SU	0.571068	0.640572	0.717118	0.0106719	0.00480562	0.00232146	inparanoid+besthit	wang et al 2010-AO
AO090011000577	SEC27	COPI	COPI; Vesicular transport of proteins between ER and Golgi, COPI complex, β ' SU	0.668046	0.73263	0.87656	0.101977	0.0551578	0.0251369	inparanoid+besthit	wang et al 2010-AO
AO090012000556	SEC28	COPI	COPI; Vesicular transport of proteins between ER and Golgi, COPI complex, ε SU	0.578644	0.568856	0.651303	0.0535931	0.0386332	0.0199436	bhits	wang et al 2010-AO
AO090003000913	SEC3		LDSV	-0.012801	-0.141284	0.0824924	0.984206	0.622707	0.790157	inparanoid+besthit
AO090026000337	SEC31	COPII	COPII; Vesicular transport of proteins between ER and Golgi, COPII complex SU	0.621891	0.692802	0.87638	0.0103133	0.00469583	0.00143377	inparanoid+besthit	wang et al 2010-AO
AO090206000003	SEC4		LDSV; Vesicle trafficking/transport , GTPase (Golgi to plasma membrane)	-0.145267	-0.110966	-0.0502677	0.446771	0.485105	0.779654	inparanoid+besthit	wang et al 2010-AO
AO090012000630	SEC5		LDSV	0.119817	0.201602	0.36778	0.88886	0.70173	0.428671	bhits
AO090003001162	SEC6		LDSV; Cellular export and secretion , subunit of the exocyst complex, targeting of secretory vesicles to active sites of exocytosis	-0.0274193	0.0492044	-0.0324498	0.934985	0.817403	0.884104	inparanoid+besthit	wang et al 2010-AO
AO090701000730	SEC61, SSH1	TC	TC; Translocation to ER, Translocon (alpha subunit)	1.08003	1.22226	1.147	0.00411052	0.00182792	0.00162904	inparanoid+besthit	wang et al 2010-AO
AO090026000361	SEC62	TC	TC; Translocation to ER, ER protein-translocation complex subunit	1.13687	1.11948	1.47814	0.0165909	0.0123259	0.00335366	bhits	wang et al 2010-AO
AO090005001238	SEC63	TC	TC; Translocation to ER, ER protein-translocation complex subunit	1.04341	1.16973	1.40414	0.0192667	0.00907448	0.00348982	inparanoid+besthit	wang et al 2010-AO
AO090005000120	SEC65		TC; Translocation to ER, 19-kDa signal recognition particle	0.14798	0.353858	0.25028	0.805387	0.34299	0.508331	bhits	wang et al 2010-AO
AO090103000044	SEC66/SEC71	TC	TC; Translocation to ER, ER protein-translocation complex subunit	1.18358	1.17706	1.51114	0.000819294	0.000494091	0.000197704	bhits	wang et al 2010-AO		Kuratsu et al 2007-AO SNARE
AO090005000435	SEC7		GEF HypB for ARFs, LDSV; Cellular export and secretion , Reticulocyte binding protein	0.222968	0.332861	0.375826	0.459114	0.171202	0.113786		wang et al 2010-AO	Oliveira et al 2010-A. niger
AO090701000291	SEC72	TC	Targeting and import to the ER	0.664478	0.527258	1.07106	0.00812099	0.0127842	0.000724726			Oliveira et al 2010-A. niger
AO090701000290	SEC72		Translocation to ER, ER protein-translocation complex subunit	-0.0244413	0.0932181	0.0739087	0.940792	0.607974	0.691306		wang et al 2010-AO
AO090701000719	SEC8		LDSV	0.0720963	0.267805	0.175109	0.821702	0.166426	0.351679	inparanoid+besthit
AO090020000134	SED5		Qa.II type SNARE	0.314588	0.411526	0.626916	0.468225	0.233762	0.0743373			Oliveira et al 2010-A. niger
AO090001000326	SEY1		Dynamin GTPase	0.159298	0.0647363	0.187098	0.723273	0.865548	0.545064			Oliveira et al 2010-A. niger
AO090005001279	SFB3	COPII	Sorting of PmaA	0.467722	0.648329	0.783131	0.17846	0.0539591	0.0236155			Oliveira et al 2010-A. niger
AO090038000454	SGT2		TTC protein	0.0164559	0.0908896	0.1516	0.97345	0.702793	0.477584			Oliveira et al 2010-A. niger
AO090003001273	SHR3		ER packaging chaperone; Cellular export and secretion , Secretory component protein, putative	0.0775366	-0.115683	0.172405	0.777763	0.532266	0.318079		wang et al 2010-AO	Oliveira et al 2010-A. niger
AO090003000363	SKN7		Protein folding/UPR , Stress response transcription factor srrA	-0.0793976	0.207433	-0.0845411	0.88293	0.499858	0.813073		wang et al 2010-AO		Kuratsu et al 2007-AO SNARE
AO090020000087	SLA2		Actin linking to clathrin	-0.220393	-0.185754	0.0174118	0.334613	0.341092	0.950285			Oliveira et al 2010-A. niger
AO090011000843	SLC1		Lipid/inositol metabolism , Fatty acyltransferase	0.136427	0.191202	-0.0640387	0.828175	0.640699	0.894403		wang et al 2010-AO
AO090009000199	SLT2		MAP kinase: polarized growth	-0.00499456	0.185905	-0.0845079	0.997141	0.730638	0.889341			Oliveira et al 2010-A. niger
AO090701000606	SLY1		SM protein, binds Sed5	0.328998	0.348567	0.688849	0.490972	0.359378	0.0727704			Oliveira et al 2010-A. niger
AO090009000654	SMP3		GPI biosynthesis	-0.0464352	0.0512795	0.0662455	0.85278	0.762104	0.676363	inparanoid+besthit
AO090012000430	SNC2	SNARE	R.IV type SNARE	0.34521	0.440498	0.565644	0.0657356	0.0208276	0.00694596			Oliveira et al 2010-A. niger
AO090023000164	SNX41		Vacuolar protein sorting , Sorting nexin, retrieval from endosomes	-0.103863	-0.142539	0.0161988	0.869306	0.729232	0.97584		wang et al 2010-AO
AO090005000615	SPC2	TC	TC; Translocation to ER, signal peptidase complex SU	1.31064	1.05304	1.70447	0.000552669	0.000446906	0.00012581	bhits	wang et al 2010-AO
AO090102000523	SPC3	TC	TC; Translocation to ER, signal peptidase complex SU	1.39321	1.39494	1.76618	0.00041907	0.000196115	9.19728e-05	inparanoid+besthit	wang et al 2010-AO
AO090012000773	SPF1		Cell wall biogenesis , P-type ATPase—unknown function	0.410197	0.797273	0.520027	0.450171	0.086496	0.219913		wang et al 2010-AO
AO090005000980	SPT14		GPI biosynthesis	0.142665	0.203012	0.250982	0.63472	0.354255	0.23295	inparanoid+besthit
AO090701000163	SRP101		TC; Translocation to ER, signal recognition particle receptor	0.174978	0.0446554	0.170172	0.215497	0.754531	0.151543	inparanoid+besthit	wang et al 2010-AO
AO090011000933	SRP102		TC	0.0930212	0.152121	0.26104	0.585335	0.23558	0.0521148	inparanoid+besthit
AO090011000469	SRP14		TC; Translocation to ER, signal recognition particle SU	-0.0335577	-0.297913	0.0610133	0.905026	0.0642518	0.710873	bhits	wang et al 2010-AO
AO090120000351	SRP21		TC	0.0339102	0.0510689	0.16356	0.913521	0.794966	0.301509	bhits
AO090102000593	SRP54	TC	TC; Translocation to ER, signal recognition particle, subunit	0.378763	0.40447	0.538979	0.138311	0.0824509	0.0284926	inparanoid+besthit	wang et al 2010-AO
AO090003000956	SRP68		TC	-0.0410192	-0.162719	0.00983148	0.96577	0.733147	0.986754	inparanoid+besthit
AO090003001205	SRP72		TC	0.132411	0.0829076	0.279663	0.713127	0.773002	0.232078	inparanoid+besthit
AO090012000995	SSA1,SSA2,SSA3,SSA4		Protein folding/UPR , Heat shock protein, 70 kDa	-0.169747	-0.0721128	0.0647228	0.611302	0.809131	0.830127		wang et al 2010-AO	Oliveira et al 2010-A. niger	Kuratsu et al 2007-AO SNARE
AO090011000513	SSB1		Protein folding/UPR , Heat shock protein, 70 kDa	-0.190879	-0.244835	-0.427181	0.850246	0.712791	0.469094		wang et al 2010-AO
AO090103000007	SSB2		Protein folding/UPR , Heat shock protein, 70 kDa, hscA	-0.113905	-0.259054	-0.292325	0.765688	0.296504	0.224725		wang et al 2010-AO	Oliveira et al 2010-A. niger	Kuratsu et al 2007-AO SNARE
AO090113000129	SSE2		Hsp90 chaperone complex	-0.161755	-0.048791	-0.151176	0.790678	0.92542	0.728514			Oliveira et al 2010-A. niger
AO090010000311	SSO1, SSO2		Qa.IV type SNARE	0.0834129	0.379229	0.0697167	0.861341	0.167705	0.83473			Oliveira et al 2010-A. niger
AO090005001482	STE13		Golgi processing	0.537638	0.726395	0.721851	0.428131	0.192187	0.179648	bhits
AO090038000562	STI1		Hsp90 co-chaperone	-0.316648	-0.031141	-0.0281925	0.227489	0.918941	0.926608			Oliveira et al 2010-A. niger
AO090103000069	STT3	Erglycosylation	Erglycosylation; Glycosylation/modification , oligosaccharyltransferase complex, SU	1.07384	1.23017	1.23189	0.0259736	0.011342	0.00852199	inparanoid+besthit	wang et al 2010-AO
AO090003000421	STU2		Structural: microtule dynamics	0.00297825	0.228664	0.11877	0.992891	0.0998249	0.360306			Oliveira et al 2010-A. niger
AO090020000592	SWA2		HDSV	0.0468954	0.0688506	0.137417	0.943552	0.873386	0.715967	bhits
AO090023000690	SWP1	Erglycosylation	Erglycosylation; Glycosylation/modification , oligosaccharyltransferase complex,Delta (essential) subunit	1.26906	1.29633	1.53422	0.00060942	0.000375766	0.000145643	bhits	wang et al 2010-AO
AO090012000240	SYN8			0.0275026	0.13021	0.346073	0.936959	0.476389	0.0606256				Kuratsu et al 2007-AO SNARE
AO090038000561	TCB1		Tricalbin	0.243954	0.423319	0.0911053	0.725057	0.362293	0.876276			Oliveira et al 2010-A. niger
AO090120000250	TED1		Cargo exit from ER	-0.194606	-0.120395	-0.257815	0.355562	0.512982	0.135685			Oliveira et al 2010-A. niger
AO090102000487	TLG1		Qc-SNARE	0.124226	0.0875118	0.244009	0.684741	0.718283	0.233043				Kuratsu et al 2007-AO SNARE
AO090003001228	TLG2		Qa.III.a type SNARE	0.0606537	0.0619682	0.0252912	0.863538	0.798911	0.926316			Oliveira et al 2010-A. niger
AO090023000078	TOR2		C-methylation of prenylCys.	-0.180154	-0.451584	-0.255219	0.331886	0.0214682	0.101839	bhits
AO090012000873	TRL1		tRNA ligase required for tRNA splicing; Protein folding/UPR , tRNA ligase	-0.300229	-0.45072	0.818757	0.662815	0.355669	0.090345		wang et al 2010-AO	Oliveira et al 2010-A. niger
AO090701000055	TRS120		Vesicular transport of proteins between ER and Golgi, Targeting and fusion of ER-Golgi vesicles	-0.0383406	-0.00713484	0.0778205	0.963626	0.990522	0.866593		wang et al 2010-AO
AO090011000833	TRS20		COPII	0.186414	0.078756	0.18227	0.268857	0.615742	0.191586	inparanoid+besthit
AO090120000403	TRS31		COPII	0.0175247	0.0269517	0.0524438	0.957292	0.894665	0.766222	inparanoid+besthit
AO090701000012	TRS33		COPII	0.000232094	-0.00805571	0.222966	0.999965	0.980171	0.304604	bhits
AO090005001065	TRX1		Thioredoxin	0.0538101	-0.112688	0.624546	0.933059	0.772725	0.0645105			Oliveira et al 2010-A. niger
AO090009000281	TUB2		β-tubulin TubB	-0.186108	-0.164331	-0.240071	0.742762	0.694861	0.5312			Oliveira et al 2010-A. niger
AO090005000840	TUB3		α-tubulin TubA	-0.0163951	-0.0143138	-0.217883	0.974366	0.963173	0.304604			Oliveira et al 2010-A. niger
AO090009000287	TVP38		Asymetric localization of Kar9	0.309186	0.383305	0.619241	0.385477	0.196731	0.0476752			Oliveira et al 2010-A. niger
AO090012000248	UBA1		Protein degradation , Ubiquitin-activating enzyme	0.0931731	0.163628	0.351068	0.904623	0.727479	0.384041	inparanoid+besthit	wang et al 2010-AO
AO090701000588	UBC12	ERAD	Protein degradation , E2 ubiquitin-conjugating enzyme	-0.641527	-0.74342	-0.322665	0.0833143	0.0371653	0.27744		wang et al 2010-AO
AO090102000609	UBC7	ERAD	ERADM,ERADL; Protein degradation , Ubiquitin-conjugating enzyme (UBC7 ortholog)	0.294261	0.346775	0.564674	0.059788	0.0245912	0.00342243	bhits	wang et al 2010-AO
AO090103000399	UBC7	HDSV		0.0555498	-0.203677	0.225363	0.915397	0.466949	0.409041	bhits
AO090102000527	UBP15		Ub-specific protease	-0.130726	-0.0807994	0.0868696	0.843633	0.870121	0.857695			Oliveira et al 2010-A. niger
AO090011000379	UBX2/UBX3	ERAD	ERADL, Ub activator domain protein	0.519383	0.530367	0.740595	0.104753	0.0693321	0.0198271	bhits		Oliveira et al 2010-A. niger
AO090005000853	UFD1		ERADL	-0.252573	-0.109541	-0.0641823	0.302265	0.631385	0.795139	inparanoid+besthit
AO090023000839	UFD2		Ub-Ub ligase	-0.200824	-0.131431	-0.122449	0.32907	0.460728	0.490073			Oliveira et al 2010-A. niger
AO090011000678	UFE1	SNARE	Qa-SNARE	0.185823	0.0624412	0.494444	0.205634	0.655789	0.00591874				Kuratsu et al 2007-AO SNARE
AO090038000558	UGP1		UGPase	0.241695	0.418748	0.345175	0.386538	0.0885006	0.128678	bhits
AO090026000428	UIP5		ER export receptor	0.596753	0.644644	0.885233	0.156481	0.091337	0.028973			Oliveira et al 2010-A. niger
AO090012000504	USO1		COPII; Vesicular transport of proteins between ER and Golgi, SNARE complex assembly protein	0.388769	0.365267	0.570923	0.329189	0.278526	0.0905499	inparanoid+besthit	wang et al 2010-AO
AO090113000014	VAC8		Cytoplasm to vacuole targeting	0.0459934	0.0212614	0.0706245	0.951498	0.967671	0.883464			Oliveira et al 2010-A. niger
AO090023000864	VAM3, PEP12	ALPpathway	ALPpathway, Qa-SNARE	0.140062	0.253242	0.505541	0.346507	0.0649577	0.00526861	inparanoid+besthit
AO090026000605	VAM7		Qc-SNARE	-0.167311	-0.196963	-0.181512	0.259074	0.130548	0.142531				Kuratsu et al 2007-AO SNARE
AO090011000398	VPS1	HDSV	Dynamin GTPase	-0.0273906	0.0162246	0.0166382	0.900757	0.917674	0.911968			Oliveira et al (2010)
AO090102000348	VPS1	HDSV	Dynamin GTPase	0.162347	0.084868	0.518722	0.854288	0.900653	0.296271			Oliveira et al (2010)
AO090113000006	VPS16		CPY; Vacuolar protein sorting , vacuolar protein sorting	-0.118101	-0.0336831	-0.0832406	0.548332	0.861557	0.604938		wang et al 2010-AO
AO090701000263	VPS17		COPII; Vesicular transport of proteins between ER and Golgi, membrane coat complex Retromer, subunit VPS5/SNX1	0.0550362	0.25969	0.193984	0.830366	0.102947	0.187126		wang et al 2010-AO
AO090023000765	VPS21/YPT52		Rab5 GTPase; Vesicle trafficking/transport , GTPase (early to late endosome)	0.04233	0.261343	0.27246	0.932146	0.301676	0.268242		wang et al 2010-AO	Oliveira et al 2010-A. niger
AO090012000925	VPS29		COPII; Vesicular transport of proteins between ER and Golgi, membrane coat complex Retromer, subunit VPS29/PEP11	-0.235076	-0.253781	-0.102311	0.227165	0.138636	0.557974		wang et al 2010-AO
AO090026000225	VPS33		CPY; Vacuolar protein sorting , Probable vacuolar sorting protein hbrA	-0.223971	-0.217807	-0.155244	0.22361	0.174661	0.317444		wang et al 2010-AO
AO090003000586	VPS35		Retromer coat; Vesicular transport of proteins between ER and Golgi, membrane coat complex Retromer, subunit VPS35	0.116172	0.279455	0.271569	0.897617	0.586025	0.589897		wang et al 2010-AO	Oliveira et al 2010-A. niger
AO090005001298	VPS4		CPY; Vacuolar protein sorting , vacuolar protein sorting AAA-ATPase (endosome to vacuole)	-0.205404	-0.0323644	-0.0172625	0.467275	0.914996	0.958394		wang et al 2010-AO
AO090003000675	VPS41		CPY; Vacuolar protein sorting , VPS (Golgi to vacuole)	-0.0465028	0.0384833	0.0561194	0.911659	0.894604	0.83473		wang et al 2010-AO
AO090701000053	VPS45		CPY; Vacuolar protein sorting , vacuolar sorting protein VPS45/Stt10 (Sec1 family)(Golgi to endosome)	0.422097	0.413486	0.493912	0.375252	0.296647	0.197942	inparanoid+besthit	wang et al 2010-AO
AO090009000311	VPS5		COPII; Vesicular transport of proteins between ER and Golgi, membrane coat complex Retromer, subunit VPS5/SNX1	-0.0917101	-0.042413	0.151246	0.842849	0.907274	0.596101		wang et al 2010-AO
AO090003000939	VPS52		CPY; Vacuolar protein sorting , vacuolar protein sorting	-0.0897754	-0.0850138	0.0560808	0.83759	0.778498	0.860428		wang et al 2010-AO
AO090003000609	VPS70		Proteolysis	0.0381196	0.43165	0.225798	0.968346	0.283263	0.595664			Oliveira et al 2010-A. niger
AO090003000972	VPS70		Vacuolar protein sorting	-0.567361	-0.400657	-0.531039	0.0393279	0.0773677	0.0266224			Oliveira et al (2010)
AO090009000688	VRG4		GDP-Mannose transporter	-0.0657072	0.112187	-0.0757422	0.903919	0.730638	0.827496			Oliveira et al 2010-A. niger
AO090012000979	VTC3		VTC subunit	0.0397707	0.0426029	-0.234442	0.904902	0.847001	0.165129			Oliveira et al 2010-A. niger
AO090011000795	VTC4		VTC subunit	0.000621801	-0.115752	-0.140423	0.999427	0.492106	0.3854			Oliveira et al 2010-A. niger
AO090003001144	VTI1		Qb.III.b type SNARE	0.117512	0.0870633	0.440069	0.845933	0.844532	0.193822			Oliveira et al 2010-A. niger
AO090020000468	WBP1		Erglycosylation; Glycosylation/modification , oligosaccharyltransferase complex, βSU	0.798295	0.767636	1.02729	0.175242	0.137804	0.0528814	inparanoid+besthit	wang et al 2010-AO
AO090003000068	YCK2		Ser/Thr kinase: septin assembly	-0.0662039	0.418848	-0.0745108	0.961226	0.505632	0.928105			Oliveira et al 2010-A. niger
AO090003000801	YDJ1		Chaperone for protein translocation	-0.297922	0.0302755	-0.0334266	0.262797	0.922186	0.910356			Oliveira et al 2010-A. niger
AO090003000506	YET3		Invertase secretion in yeast	0.556174	0.518034	0.838212	0.0875944	0.0754727	0.0132972			Oliveira et al 2010-A. niger
AO090701000164	YIF1	COPII	COPII/Golgi fusion	0.788457	0.912954	1.17158	0.0315604	0.0130675	0.00412383			Oliveira et al 2010-A. niger
AO090003000038	YIP3	COPII	Interacts with Rab GTPases	0.269066	0.887441	0.380083	0.601083	0.0431766	0.307233			Oliveira et al 2010-A. niger
AO090023000584	YKT6	SNARE	R.II tye SNARE	0.12656	-0.0606679	0.450247	0.558049	0.753777	0.0205391			Oliveira et al 2010-A. niger
AO090009000178	YLR057W		α-1,2-Mannosidase	-0.000985271	-0.00345266	0.0812679	0.999427	0.996002	0.863213			Oliveira et al 2010-A. niger
AO090005000158	YNL320W	putative mitochondria protein	Supressor of Bud 5	0.66543	0.841141	0.791289	0.0912497	0.0320389	0.0307011			Oliveira et al 2010-A. niger
AO090011000717	YOP1		ER tubular morphology	0.413848	0.462022	0.846821	0.161125	0.0853233	0.00993895	bhits
AO090023000334	YOS9	ERAD	ERADL	1.31195	1.40354	1.81891	0.00228951	0.00122931	0.000392267	bhits
AO090102000638	YPT1		COPII; Vesicle trafficking/transport , GTPase (cis to medial Golgi)	-0.0859731	-0.00823638	0.0951308	0.657644	0.966743	0.494576	inparanoid+besthit	wang et al 2010-AO
AO090005000880	YPT31, YPT32	COPI	Rab11 GTPase, COPI; Vesicle trafficking/transport	0.375165	0.275842	0.536875	0.0765357	0.122762	0.0132972		wang et al 2010-AO	Oliveira et al 2010-A. niger
AO090003000619	YPT51,YPT53		Vesicle trafficking/transport ,	-0.35565	-0.435565	-0.240144	0.165682	0.0686099	0.26105		wang et al 2010-AO
AO090012000273	YPT6		Rab6 GTPase SrgC, CPY; Vesicle trafficking/transport , GTPase (Golgi to vacuole)	-0.0376451	-0.216402	-0.107341	0.93719	0.382899	0.692824		wang et al 2010-AO	Oliveira et al 2010-A. niger
AO090120000329	YPT7		CPY; Vesicle trafficking/transport , GTPase (late endosome to vacuole)	0.0535001	0.0561517	0.31954	0.906513	0.853291	0.168379		wang et al 2010-AO
AO090005000965	YTA12	mitochondrial m‐AAA protease	Proteolysis	-2.25404	-2.14957	-0.66305	0.0186457	0.0151542	0.312901			Oliveira et al 2010-A. niger
AO090011000292	ZUO1		DnaJ protein	-0.314987	-0.430215	-0.505551	0.414736	0.17852	0.107665			Oliveira et al 2010-A. niger

## Sheet: Table S2
Table S2. Global transcriptional changes in response to amylase overexpression in strains A16, CF1.1 and CF32 compared to A1560
A16-A1560				CF1.1-A1560				CF32-A1560
ID	logFC	adj.P.Val		ID	logFC	adj.P.Val		ID	logFC	adj.P.Val
AO090005000588	-5.46405	3.70363e-05		AO090005000588	-5.17589	5.24361e-05		ZY006609	3.58587	2.14525e-05
AO090103000129	2.22948	0.000173573		AO090113000051	1.84765	0.00041907		AO090005000588	-5.34025	2.14525e-05
AO090103000477	-3.07097	0.000173573		AO090102000523	1.39321	0.00041907		AO090102000523	1.76618	9.19728e-05
ZY006609	2.1981	0.000173573		AO090009000122	-2.17615	0.000448592		AO090113000051	2.09171	0.000122739
AO090009000122	-2.34206	0.000196115		AO090011000415	-2.61296	0.000448592		AO090005000615	1.70447	0.00012581
AO090102000523	1.39494	0.000196115		AO090009000219	-4.03285	0.000448592		AO090012000838	1.95191	0.00012581
AO090009000219	-4.4821	0.000196115		AO090005000615	1.31064	0.000552669		AO090102000564	-2.64093	0.000128897
AO090005000096	1.73393	0.000227125		AO090001000295	-1.68393	0.000552669		AO090009000122	-2.30624	0.000128897
AO090026000291	-2.664	0.000227125		AO090020000665	2.17549	0.000552669		AO090009000566	2.18874	0.000128897
AO090113000051	1.63407	0.000227125		AO090012000838	1.42818	0.000552669		AO090038000505	4.11209	0.000128897
AO090011000415	-2.5833	0.000227125		AO090023000690	1.26906	0.00060942		AO090011000461	-5.50462	0.000128897
AO090012000838	1.5104	0.000322695		ZY006609	1.51656	0.00060942		AO090005000096	1.75487	0.000140975
AO090001000636	-2.52183	0.000344425		AO090012000668	-2.45822	0.00060942		AO090009000219	-4.24142	0.000140975
AO090003001019	-2.43965	0.000348797		AO090009000400	1.85419	0.000739833		AO090011000415	-2.68067	0.000140975
AO090701000729	-2.40644	0.000375766		AO090026000291	-2.04513	0.000739833		AO090023000690	1.53422	0.000145643
AO090023000690	1.29633	0.000375766		AO090103000477	-1.8955	0.000739833		ZY081382	3.59072	0.000154398
AO090102000541	-1.22609	0.000375766		AO090003000574	1.18716	0.000819294		AO090009000400	2.32826	0.000154398
AO090023000429	-1.89912	0.000375766		AO090001000733	1.23045	0.000819294		AO090020000665	2.37374	0.000158812
AO090701000577	-2.69881	0.000375766		AO090120000106	-1.52583	0.000819294		AO090010000627	2.16918	0.000172437
AO090026000725	-1.47696	0.000375766		AO090102000564	-1.70437	0.000819294		AO090103000477	-2.29862	0.000173453
AO090012000668	-2.45387	0.00038152		AO090038000505	2.6984	0.000819294		AO090701000729	-2.57905	0.000173453
AO090120000106	-1.71924	0.000388242		AO090102000541	-1.02102	0.000819294		AO090102000071	-3.29625	0.000173453
AO090003000470	-2.45289	0.000388242		AO090011000461	-3.57225	0.000819294		AO090701000569	1.92887	0.000173453
AO090001000295	-1.52495	0.000388242		AO090701000729	-1.94027	0.000819294		AO090003001326	-2.66133	0.000173453
AO090026000183	-2.61736	0.000391441		ZY082808	1.3507	0.000819294		AO090103000044	1.51114	0.000197704
AO090009000400	1.85614	0.000391441		AO090103000044	1.18358	0.000819294		AO090701000717	2.44765	0.000201098
AO090023000033	-3.00158	0.000391441		AO090003001019	-1.90306	0.000819294		AO090005000372	1.3286	0.000215496
AO090005001280	-1.23263	0.000391441		AO090026000725	-1.23304	0.000819294		AO090003000574	1.34958	0.000226941
AO090010000627	1.76433	0.000391441		AO090001000147	2.23408	0.000819294		ZY081182	2.48553	0.000232093
AO090009000566	1.55296	0.000391441		AO090001000146	2.9202	0.000827004		AO090003000477	-1.49936	0.000232342
AO090001000733	1.31013	0.000391441		AO090138000055	-1.77907	0.000827004		AO090001000733	1.42259	0.000232342
ZY081382	2.78725	0.000391441		AO090701000717	1.89019	0.000827004		AO090012000668	-2.47827	0.000232342
AO090003000729	-1.45706	0.000391441		AO090023000429	-1.54167	0.000827004		AO090001000636	-2.27226	0.000232342
AO090005001442	-1.60699	0.000400141		AO090701000577	-2.16855	0.000856799		AO090012000839	1.71099	0.000232342
AO090003001326	-2.17424	0.000428447		AO090003000729	-1.27496	0.000856799		ZY082808	1.56937	0.000232342
AO090005000615	1.05304	0.000446906		AO090005000096	1.11156	0.00085879		AO090023000033	-3.11351	0.000232342
AO090005000616	-1.09344	0.000457213		AO090003000470	-2.01262	0.000868389		ZY087003	2.24779	0.000232342
AO090020000043	-1.47428	0.000457213		AO090020000048	-1.4888	0.00098148		AO090001000295	-1.53368	0.000232342
AO090102000184	1.55453	0.000457213		AO090003000477	-1.14753	0.000998539		AO090003000729	-1.54006	0.000232342
AO090003000477	-1.29318	0.000457213		AO090001000148	2.66614	0.0010552		AO090102000541	-1.16088	0.000232342
AO090102000470	1.55811	0.000457213		ZY081382	2.28212	0.00108281		AO090012000502	-1.05829	0.000237598
AO090102000071	-2.5746	0.000457213		AO090012000186	1.10133	0.00116326		AO090026000725	-1.40749	0.000242831
ZY082808	1.37991	0.000468117		AO090012000590	1.08827	0.00124359		AO090003000470	-2.39914	0.000246592
AO090003000574	1.11365	0.000473925		AO090011000537	-1.71673	0.00125001		AO090010000268	1.47733	0.000251244
AO090038000505	2.67767	0.000473925		AO090020000043	-1.22407	0.00127182		AO090005000250	1.14996	0.000264866
AO090011000537	-1.98832	0.000473925		AO090102000071	-2.15113	0.00129148		ZY081101	1.87932	0.000265432
AO090020000048	-1.61589	0.000473925		AO090011000412	-0.960539	0.00130632		AO090102000470	1.65578	0.000267651
AO090103000044	1.17706	0.000494091		AO090023000033	-2.25348	0.00142418		AO090020000388	-1.61283	0.000267651
AO090003000808	1.55738	0.000494091		AO090005000616	-0.86621	0.00152275		AO090001000354	0.952326	0.000267651
AO090001000426	-1.51661	0.00051311		ZY087003	1.5957	0.0015508		AO090003001168	1.13164	0.000267651
AO090023000604	-2.17847	0.000514878		AO090005000372	0.868428	0.0016147		AO090701000470	1.49944	0.000290904
ZY087003	1.8857	0.000523413		AO090012000887	-1.95856	0.0016147		AO090005000616	-1.10975	0.000297657
AO090011000461	-3.41484	0.000544307		AO090023000123	-4.15579	0.0016147		AO090701000104	2.77916	0.000297657
AO090138000055	-1.74306	0.000544307		AO090009000566	1.13568	0.00162298		AO090102000607	1.27843	0.000304836
AO090012000186	1.18759	0.000545761		AO090023000531	1.53828	0.00169338		AO090026000291	-1.92331	0.000308766
AO090701000725	-1.98604	0.000545761		AO090701000797	1.20759	0.00173176		AO090009000093	1.74436	0.000308766
AO090012000815	-2.8035	0.000575895		AO090026000183	-1.8379	0.00173176		AO090206000102	1.32979	0.00031098
AO090003000424	-3.91596	0.000575895		AO090023000854	-0.997989	0.00180207		AO090701000492	1.04767	0.000324877
AO090001000146	2.76933	0.000590612		AO090009000313	1.29507	0.00180207		AO090102000184	1.52611	0.000341493
AO090009000313	1.53976	0.000603799		AO090023000562	0.866245	0.00180207		AO090003001469	1.90216	0.0003546
AO090011000845	-1.48749	0.000613906		AO090026000078	2.32389	0.00180207		AO090011000874	1.74235	0.0003621
AO090012000887	-2.19777	0.000664698		AO090003000230	-3.61691	0.00180938		AO090005001442	-1.48362	0.000363339
AO090023000123	-4.62802	0.000664698		AO090011000874	1.34076	0.00180938		AO090005000114	2.99729	0.00037263
AO090166000076	-2.86149	0.000664698		AO090023000856	-1.39087	0.00186675		AO090138000055	-1.79665	0.000374868
AO090003001168	0.935712	0.000664698		AO090012000815	-2.27261	0.00187572		AO090005000248	1.6801	0.000374868
AO090026000057	1.07818	0.000664698		AO090102000469	-2.04303	0.00187572		AO090023000856	-1.77727	0.000390285
AO090023000854	-1.14478	0.000664698		AO090012000502	-0.70408	0.00187907		AO090011000537	-1.92091	0.000392267
AO090020000665	1.52992	0.000669716		AO090011000416	-1.09936	0.00191132		AO090023000334	1.81891	0.000392267
AO090011000412	-1.00513	0.000669716		AO090001000636	-1.47186	0.00191132		AO090003000808	1.52645	0.000392267
AO090023000801	-1.83119	0.000672549		AO090701000104	1.97225	0.00191132		AO090003000051	1.42511	0.000392267
AO090020000388	-1.31596	0.00067778		AO090009000702	-0.890704	0.00191132		AO090012000186	1.20039	0.000392267
AO090023000856	-1.59605	0.00069721		AO090005001442	-1.10905	0.00191132		AO090010000492	1.09963	0.000392267
AO090023000064	1.1343	0.00069721		AO090023000205	0.786398	0.00191132		AO090701000725	-2.00657	0.000392267
AO090003001469	1.64536	0.000703709		AO090023000604	-1.6627	0.00192191		AO090038000586	0.901761	0.000392267
ZY081101	1.48754	0.000703709		AO090102000607	0.903579	0.00192944		AO090001000146	2.8391	0.000397329
ZY087155	-1.21987	0.000703709		AO090003001168	0.772148	0.00193331		AO090012000887	-2.3036	0.000398024
AO090003000230	-4.02864	0.000740514		AO090120000179	-1.91201	0.00202873		AO090005000630	1.61025	0.000398024
AO090009000702	-1.01996	0.000740514		AO090701000675	-4.1058	0.00208329		AO090009000104	1.66963	0.000398024
AO090701000104	2.24725	0.000740514		AO090011000845	-1.17147	0.0021031		AO090023000429	-1.50602	0.000400245
AO090102000063	-0.785539	0.000740514		AO090023000811	0.919241	0.00211145		AO090003001019	-1.8118	0.000400669
AO090011000598	-2.92346	0.000740514		AO090020000388	-1.0736	0.00211145		AO090023000854	-1.19947	0.000409414
AO090001000147	1.92399	0.000740514		AO090102000470	1.09157	0.00213922		AO090001000317	3.31093	0.000409414
AO090012000590	1.05713	0.000772611		AO090012000835	-1.47549	0.00213922		AO090023000064	1.20758	0.000414003
ZY097730	-1.69242	0.000774212		AO090005001229	-0.874937	0.00213922		AO090120000106	-1.38038	0.000414412
AO090003000371	-0.786882	0.000774212		AO090005000966	-2.59778	0.00213922		AO090003000424	-3.86646	0.000425669
ZY007348	-1.93805	0.000774212		AO090026000526	1.47724	0.00213922		AO090009000313	1.53136	0.000426931
AO090701000717	1.62497	0.000791224		AO090003000371	-0.666068	0.00213922		AO090701000797	1.40399	0.000426931
ZY007492	-1.63259	0.000791224		AO090102000063	-0.652402	0.00213922		AO090003001323	1.14504	0.000426931
AO090026000772	-0.726834	0.000795706		AO090010000627	1.13591	0.00213922		AO090011000012	1.78537	0.000426931
AO090026000409	-1.5196	0.000825747		AO090003000424	-2.95705	0.00213922		AO090701000577	-2.08196	0.000426931
AO090012000731	-1.11209	0.000826061		AO090023000334	1.31195	0.00228951		AO090023000123	-4.71239	0.000428289
AO090001000148	2.42704	0.000826061		AO090003000808	1.1005	0.00228951		AO090001000148	2.68803	0.00043583
AO090023000562	0.916258	0.0008279		AO090005000114	2.10465	0.00228951		AO090005000086	-1.37776	0.000436189
AO090011000651	-1.11001	0.000834829		AO090003000051	1.02902	0.00228951		AO090001000147	2.04634	0.000438993
AO090102000564	-1.35874	0.000860279		AO090005001515	1.13812	0.00242644		AO090102000063	-0.831701	0.000443046
AO090003000051	1.19639	0.000877182		AO090003001165	-1.36561	0.00253639		AO090026000526	1.86598	0.000449817
AO090102000469	-2.16992	0.000877182		AO090003001323	0.848463	0.00253639		AO090023000457	1.20469	0.000464707
AO090005000966	-2.92595	0.000896496		ZY087155	-0.952633	0.00253639		AO090011000351	-2.12138	0.000464707
AO090701000569	1.17404	0.000950373		AO090005000630	1.13403	0.0027668		AO090011000598	-3.04166	0.000474658
AO090005000114	2.39793	0.000950373		AO090701000569	0.979316	0.00290147		AO090023000801	-1.82534	0.000480337
AO090005000630	1.33933	0.000968394		AO090701000725	-1.3805	0.00291042		AO090011000412	-0.997131	0.000481019
AO090701000797	1.20365	0.000975268		AO090038000234	1.52946	0.00299036		AO090010000659	0.934604	0.000484597
AO090005001222	1.43666	0.00107585		AO090003000398	-1.2383	0.00302374		AO090003001426	1.7878	0.000494357
AO090011000416	-1.12553	0.00108581		AO090001000426	-1.00234	0.00322321		AO090023000562	0.976585	0.000496895
AO090003000241	-1.86832	0.00108581		AO090003001086	-1.23616	0.00322321		ZY087692	1.25874	0.000517098
AO090103000051	-1.22567	0.00108719		AO090103000436	1.48147	0.00325425		AO090124000010	1.41388	0.000530089
AO090003001086	-1.46818	0.0010937		ZY006265	-1.55827	0.00325425		ZY087655	1.91277	0.000530089
AO090120000396	1.63124	0.00114256		AO090038000244	1.55339	0.00325425		AO090003000371	-0.802195	0.000530089
AO090701000675	-4.27902	0.00115384		AO090206000102	0.818418	0.0033477		AO090003001438	0.800691	0.000530089
AO090010000153	-2.46767	0.00121485		AO090120000107	1.07396	0.00359655		ZY077840	1.49365	0.000530089
AO090206000102	0.961844	0.00121485		AO090011000651	-0.852068	0.00359655		AO090009000702	-1.01729	0.000530089
AO090023000334	1.40354	0.00122931		AO090023000206	0.777098	0.00359655		AO090023000811	1.08806	0.000530089
AO090120000179	-1.9114	0.00135522		AO090103000307	0.874517	0.00362591		AO090003001165	-1.71525	0.000530089
AO090023000099	-1.527	0.00135522		AO090012000591	0.814138	0.00368344		AO090020000048	-1.37601	0.000536083
AO090023000811	0.93026	0.00135522		AO090003001326	-1.27175	0.00368344		ZY007492	-1.66015	0.000545311
AO090009000093	1.22366	0.00135522		AO090003001469	1.17337	0.00370205		AO090005001515	1.39018	0.000570495
AO090102000607	0.889856	0.00135522		AO090009000093	1.03322	0.00379903		ZY006307	2.1686	0.000570495
AO090038000244	1.76523	0.00135522		AO090003001008	-2.00738	0.00379903		AO090005001222	1.5524	0.000579364
AO090011000874	1.26362	0.00138349		AO090166000076	-1.96371	0.00379903		AO090011000026	1.72375	0.000595603
AO090023000469	-2.23584	0.00141331		AO090009000165	-2.35503	0.00381533		ZY007348	-1.91292	0.000601999
AO090001000317	2.54184	0.00144382		ZY007348	-1.41679	0.00381533		AO090038000244	1.98404	0.000639115
AO090038000234	1.6675	0.00146807		AO090023000469	-1.89342	0.00383642		AO090701000156	0.76561	0.000647338
AO090026000526	1.47805	0.00149986		AO090011000915	-1.23511	0.00383642		AO090102000344	1.10732	0.000647338
AO090026000245	-3.16687	0.0015314		AO090023000875	-1.64167	0.00383642		AO090102000412	1.91925	0.000647338
AO090010000683	1.30001	0.00155097		AO090011000598	-2.08782	0.00383642		AO090166000060	2.03584	0.000647338
AO090020000037	-1.45182	0.00155448		AO090038000586	0.573153	0.00383642		AO090005001229	-0.978135	0.000713711
AO090012000502	-0.650135	0.00160569		AO090026000832	-1.37067	0.00395377		AO090308000009	0.91173	0.000713711
AO090023000457	0.943509	0.00160569		AO090020000545	-1.48338	0.00395661		AO090120000461	0.781801	0.000713711
AO090038000331	0.886788	0.00160569		AO090001000325	-1.04845	0.00399083		AO090701000291	1.07106	0.000724726
AO090011000915	-1.40979	0.00160569		AO090026000245	-2.68163	0.00405102		ZY087155	-1.11386	0.00072591
ZY006307	1.80276	0.00160569		AO090701000730	1.08003	0.00411052		AO090003001086	-1.51464	0.000732298
AO090001000061	2.17003	0.00163953		AO090011000351	-1.41959	0.00411052		AO090102000528	1.12865	0.000732298
AO090023000708	0.858961	0.00163953		ZY007492	-1.16914	0.00411052		AO090012000590	0.987204	0.000732298
AO090020000545	-1.69995	0.00163953		AO090701000129	-1.02814	0.00411175		AO090012000463	0.954154	0.000732298
Prod15	0.690452	0.00174173		AO090124000044	-0.740655	0.00411175		AO090003000230	-3.69889	0.000732298
AO090005000086	-1.03433	0.00177604		AO090026000140	-0.735318	0.00411175		AO090023000604	-1.76084	0.000732298
AO090023000206	0.840921	0.00181178		AO090010000145	0.897415	0.00411175		AO090011000651	-1.06618	0.000736305
AO090103000307	0.946826	0.00182031		AO090023000801	-1.21953	0.00421147		AO090038000258	0.777351	0.000736965
AO090012000541	-1.75202	0.00182031		AO090005001222	1.09415	0.00423414		AO090023000896	-1.38623	0.000743204
AO090701000730	1.22226	0.00182792		AO090010000649	1.4065	0.00423414		AO090003000350	1.53723	0.000746561
AO090012000835	-1.3864	0.00184822		AO090010000683	1.08026	0.00427469		AO090011000845	-1.2591	0.000753112
AO090103000082	-1.19376	0.00184822		AO090701000057	-0.928168	0.00429463		AO090023000099	-1.62556	0.000757055
AO090001000325	-1.16737	0.00184822		AO090011000012	1.13646	0.00436867		AO090038000331	0.985191	0.000764284
AO090003000004	-0.716451	0.00184822		AO090001000698	1.07673	0.00436867		AO090701000739	2.04889	0.000770597
AO090009000165	-2.56763	0.00184822		AO090012000731	-0.785435	0.00442705		AO090005000183	0.8453	0.000770597
AO090001000637	-0.901477	0.00184822		AO090010000153	-1.89501	0.00466582		AO090026000409	-1.42137	0.000771906
AO090003001008	-2.18013	0.00184822		AO090011000756	-1.34044	0.00472331		AO090166000076	-2.43277	0.000817677
AO090026000140	-0.824827	0.00187579		AO090026000409	-1.05596	0.00472331		AO090005000024	1.55803	0.000817677
AO090023000205	0.70254	0.0018787		AO090120000461	0.560207	0.00475982		AO090120000179	-1.99018	0.000817677
ZY097726	-0.937839	0.00188754		AO090003000853	0.876049	0.00481601		AO090026000183	-1.76894	0.000834702
AO090102000412	1.56475	0.00189179		AO090020000037	-1.15777	0.00506582		AO090102000108	0.978892	0.000839841
AO090009000104	1.1655	0.00191326		AO090026000498	-1.41839	0.00506582		AO090005000246	0.727509	0.000839909
AO090011000550	1.13409	0.00191839		AO090102000561	-0.755163	0.00506582		AO090701000057	-1.19244	0.000855514
AO090701000389	0.716929	0.00197459		AO090102000528	0.804239	0.00506582		AO090023000875	-2.01969	0.000863747
AO090103000436	1.50968	0.00200558		AO090005000024	1.14879	0.00506582		AO090020000258	1.27199	0.000914566
AO090005000248	1.11468	0.00201097		AO090701000156	0.527497	0.00506582		AO090023000532	1.27964	0.000915665
AO090023000896	-1.15548	0.00201488		AO090003000943	-0.619426	0.00512225		AO090102000303	0.881836	0.000927964
AO090003001484	-0.816904	0.00201488		AO090701000739	1.47559	0.00528508		AO090003000205	-0.891359	0.000931529
AO090003001165	-1.30879	0.00201488		AO090026000778	-0.63417	0.00530855		AO090011000095	0.908457	0.00093231
ZY006265	-1.57657	0.00202601		AO090020000162	1.14564	0.00530855		AO090009000590	-1.2957	0.00093231
AO090023000875	-1.74642	0.00202601		AO090020000522	1.09386	0.00535221		AO090010000649	1.75546	0.000932964
AO090701000129	-1.11709	0.00206675		ZY081061	0.949208	0.00535221		AO090102000469	-1.97549	0.000932964
AO090701000057	-1.02203	0.00207924		AO090023000896	-0.978105	0.0053802		AO090120000107	1.25562	0.000932964
AO090011000443	0.712163	0.00208023		AO090011000026	1.14148	0.00544564		AO090038000234	1.71048	0.000932964
AO090026000498	-1.62333	0.00208435		AO090009000195	-1.76843	0.00549888		AO090011000550	1.25791	0.000938763
AO090011000756	-1.4955	0.00215479		AO090001000317	1.93764	0.00549888		AO090103000343	0.962745	0.000941246
AO090102000145	1.21263	0.00218187		AO090023000614	-1.09058	0.00549888		AO090120000396	1.56316	0.000962466
AO090026000832	-1.4238	0.00237004		AO090010000492	0.620777	0.00581509		AO090011000915	-1.46261	0.000995666
AO090026000778	-0.71627	0.00237568		AO090012000890	-1.50786	0.00586038		AO090011000471	0.988536	0.00100765
AO090120000493	-0.724213	0.00237568		AO090010000026	-1.5844	0.00589256		ZY006837	0.719075	0.00103227
AO090009000590	-1.10095	0.00237744		AO090010000144	0.658388	0.00596367		AO090026000650	-1.26255	0.00103252
AO090005000246	0.600124	0.00242983		AO090005000086	-0.815519	0.00596593		AO090023000126	0.957375	0.00103773
AO090023000944	0.647344	0.00247775		AO090023000615	-0.699102	0.00598956		AO090009000325	1.07436	0.00105575
AO090026000078	1.86187	0.00247775		AO090011000460	-1.18412	0.00629609		ZY008187	0.641386	0.00112126
AO090120000486	-1.12981	0.00247887		AO090102000418	-0.663022	0.00642157		AO090026000298	-1.18735	0.00113131
AO090010000145	0.932607	0.00252068		AO090038000331	0.670066	0.00653183		AO090023000688	2.35541	0.00113294
AO090020000191	1.02269	0.00252068		AO090005001162	-1.72309	0.00653183		ZY007620	1.07145	0.00113919
AO090701000156	0.577833	0.00255368		Prod15	0.530037	0.00655349		AO090020000043	-0.998329	0.00113957
AO090012000591	0.802956	0.00256392		AO090010000193	-0.90158	0.00655349		AO090005000253	0.733534	0.00113957
AO090003000853	0.942051	0.00256392		AO090023000786	0.937914	0.00655349		AO090701000675	-3.95234	0.00114244
AO090003000666	-1.52927	0.00256392		AO090023000790	-0.837543	0.00655349		AO090003000398	-1.30993	0.0012117
AO090003001549	1.7297	0.00256392		AO090038000517	-0.894965	0.00655349		AO090103000307	0.967371	0.0012117
AO090701000059	-1.83326	0.00256392		ZY097726	-0.738964	0.00657081		ZY006669	-0.950129	0.00122137
AO090003001426	1.24553	0.00258721		AO090023000064	0.677096	0.00658533		AO090005000082	1.06749	0.00124011
AO090001000070	1.00263	0.00258721		AO090020000191	0.864959	0.00663545		AO090023000531	1.33004	0.00124011
AO090020000314	-1.35154	0.00258721		AO090701000432	-0.954038	0.00677809		AO090001000426	-1.06186	0.00127342
ZY082837	-0.585474	0.00258721		AO090102000650	1.11217	0.00682701		AO090003000441	0.789354	0.00127342
AO090005001515	1.00448	0.00263361		AO090001000070	0.850225	0.00685955		AO090003000057	1.01229	0.00127408
AO090001000698	1.11752	0.00263361		AO090005001196	-0.583119	0.00685955		AO090001000698	1.25897	0.00127976
AO090011000515	0.856652	0.00263361		AO090020000710	1.55889	0.00685955		AO090011000416	-0.9943	0.00128227
AO090102000528	0.86518	0.00263361		AO090023000099	-1.07764	0.00693384		AO090102000209	0.77471	0.00129354
AO090010000659	0.64181	0.00263361		AO090120000396	1.10373	0.00696976		AO090023000786	1.20689	0.00133197
AO090009000325	0.908029	0.00264999		AO090003001549	1.45054	0.007027		AO090026000245	-3.01506	0.00133197
AO090102000561	-0.809336	0.00264999		AO090005000781	-1.08087	0.00724557		ZY006265	-1.63567	0.00133825
AO090120000135	-2.33202	0.00267078		AO090103000082	-0.905003	0.00727206		AO090011000695	0.742949	0.00133825
AO090009000495	-1.24865	0.00270134		AO090026000650	-0.895581	0.00727206		AO090011000397	1.03387	0.00135185
AO090011000750	-1.25047	0.00276601		AO090102000184	0.762709	0.00734477		AO090026000140	-0.827532	0.00137654
AO090701000432	-1.09454	0.00277066		AO090103000051	-0.80887	0.00734477		AO090103000212	0.769183	0.00137654
AO090701000205	-0.699287	0.00277066		AO090206000069	-0.829946	0.00750901		AO090020000011	1.14104	0.00137654
AO090003000398	-1.12682	0.00277066		AO090003000241	-1.22422	0.00750901		AO090010000145	1.00866	0.00137654
AO090003000205	-0.716314	0.00280364		AO090005001081	0.981427	0.00755637		AO090103000416	0.709442	0.00137654
AO090012000890	-1.65348	0.00280909		AO090003000047	-0.910118	0.00803341		AO090010000193	-1.1419	0.00137696
ZY098106	0.999426	0.00282541		AO090001000487	-0.542237	0.00803341		AO090103000082	-1.18315	0.00137696
AO090102000418	-0.739096	0.00286094		AO090012000541	-1.28522	0.00806503		AO090120000006	1.19698	0.00137696
AO090005000781	-1.24634	0.00289707		AO090120000135	-1.9244	0.00806503		AO090038000471	-1.92714	0.00137696
AO090011000351	-1.3992	0.00289707		AO090005001430	-1.38742	0.00812099		AO090012000996	-0.912355	0.00139577
AO090102000388	-3.53626	0.00292065		ZY006307	1.27758	0.00812099		AO090009000017	-1.08714	0.00139577
AO090009000195	-1.88703	0.00294534		AO090010000743	1.42227	0.00812099		AO090003001008	-2.15515	0.00139886
AO090012000888	-1.45237	0.00294534		AO090005001550	-0.489829	0.00812099		AO090701000824	0.933485	0.00139886
ZY006669	-0.80251	0.00298974		AO090011000286	-2.49562	0.00812099		AO090023000299	1.17345	0.00141702
AO090701000002	-1.37771	0.0029941		AO090701000291	0.664478	0.00812099		AO090003000589	0.951552	0.00142928
AO090102000650	1.24088	0.00311612		AO090010000686	-0.768752	0.00812099		AO090124000011	1.51554	0.00142928
AO090005000817	3.85538	0.00321093		AO090103000108	-1.05709	0.00812099		AO090023000161	0.959361	0.00142928
AO090038000233	1.8291	0.00321219		AO090011000550	0.843819	0.00812099		AO090206000069	-1.07941	0.00142928
ZY077840	1.00198	0.00322377		ZY008187	0.446533	0.00812099		AO090011000515	0.928239	0.00142928
AO090120000186	-0.861979	0.00326788		AO090003000205	-0.592634	0.00812099		AO090026000778	-0.748215	0.00142928
AO090005001550	-0.562549	0.00343194		AO090003000798	0.93683	0.00812099		AO090102000650	1.40373	0.00143377
AO090005000372	0.609129	0.00343446		ZY081101	0.833761	0.00843359		AO090026000337	0.87638	0.00143377
AO090005001162	-1.84908	0.00343446		AO090003000829	1.95121	0.00850195		AO090003000666	-1.63289	0.00143377
AO090005001430	-1.58706	0.00343446		AO090003001474	-1.66065	0.00867		AO090005001550	-0.647508	0.00143724
AO090010000126	-0.605424	0.00343446		AO090001000740	-1.25276	0.00874699		AO090120000135	-2.5255	0.00144258
AO090005000024	1.15456	0.00344813		AO090701000059	-1.44664	0.00876951		AO090003000686	1.23449	0.00144258
AO090010000193	-0.9659	0.00347243		AO090010000723	0.725069	0.00888062		AO090038000355	0.95994	0.00145802
AO090020000522	1.11165	0.00347243		AO090023000682	-0.900411	0.00898321		AO090038000574	1.14529	0.0014713
AO090003001189	-1.02608	0.00347243		AO090120000186	-0.721844	0.00906114		AO090701000306	0.89866	0.0014713
AO090023000196	-0.607878	0.00347243		AO090003000866	-0.716236	0.00908699		ZY081061	1.10522	0.00152153
AO090003000047	-1.02676	0.00347243		AO090011000095	0.587886	0.00917543		AO090010000772	0.824271	0.0015265
AO090003000943	-0.621034	0.00347243		AO090010000659	0.504655	0.00937542		AO090138000053	0.666665	0.00154556
AO090010000492	0.641951	0.00348591		AO090003000057	0.700924	0.00961617		AO090023000708	0.792817	0.00156192
AO090701000739	1.48465	0.00349902		AO090009000325	0.711476	0.00961617		AO090005000556	0.660437	0.00156192
ZY081182	1.1467	0.00358181		AO090102000145	0.896284	0.00971103		AO090012000591	0.835415	0.00156192
AO090701000284	-1.20109	0.00358181		AO090011000750	-0.985311	0.00978341		AO090701000730	1.147	0.00162904
AO090010000686	-0.863176	0.00370714		AO090102000388	-2.82695	0.00989518		AO090020000010	1.96934	0.00163681
AO090023000688	1.8498	0.00372127		ZY098106	0.788931	0.0100846		AO090012000835	-1.30529	0.00163828
AO090003000057	0.818539	0.00372127		AO090005001280	-0.515698	0.0103133		AO090003000241	-1.53041	0.00166087
AO090023000614	-1.09659	0.00376472		AO090009000590	-0.816544	0.0103133		AO090166000092	0.831612	0.00166278
AO090701000400	-0.890025	0.00376851		AO090001000061	1.45332	0.0103133		AO090011000443	0.695016	0.00167029
AO090701000101	-0.550397	0.0037744		AO090011000413	-1.41646	0.0103133		AO090023000257	0.928111	0.00167029
AO090701000799	-1.07582	0.00379876		AO090026000337	0.621891	0.0103133		AO090026000498	-1.58199	0.001685
AO090012000996	-0.754035	0.00382443		AO090038000233	1.47548	0.0103173		AO090010000153	-2.06273	0.00169447
AO090701000353	-1.81842	0.00389676		ZY087692	0.671874	0.0103256		AO090011000392	1.97553	0.00173148
AO090003001438	0.509311	0.00392144		AO090003000666	-1.15575	0.0103256		AO090103000096	1.3727	0.00174467
AO090005000183	0.595427	0.00392854		ZY006669	-0.636314	0.0103256		AO090103000051	-0.992202	0.00174467
AO090010000144	0.665209	0.00392854		AO090120000493	-0.533448	0.0103553		AO090012000815	-1.85018	0.00178341
AO090010000268	0.717713	0.00396854		AO090023000708	0.571288	0.0104594		AO090020000545	-1.51922	0.00178342
AO090026000325	-1.5854	0.00396854		AO090038000134	0.46987	0.0104594		AO090001000740	-1.60153	0.00178342
AO090009000017	-0.889233	0.00396854		ZY037254	-0.437207	0.0105578		AO090001000229	0.574083	0.00178342
AO090001000701	-0.735388	0.00401142		AO090701000400	-0.741782	0.0106151		AO090001000062	1.5993	0.00178342
AO090003000866	-0.807094	0.00403684		AO090011000886	-0.729557	0.0106151		AO090103000259	0.675054	0.00178374
AO090120000107	0.921535	0.00403684		AO090038000308	0.571068	0.0106719		AO090005001126	0.971072	0.00179807
AO090038000517	-0.918821	0.00405891		AO090102000412	1.07736	0.010735		AO090009000165	-2.35907	0.00180469
AO090010000448	-0.649824	0.00408204		AO090001000637	-0.613608	0.0108804		AO090003001549	1.73847	0.00180469
AO090023000682	-1.00717	0.00408204		AO090120000113	-1.54103	0.0111296		AO090011000756	-1.43489	0.00182045
AO090102000092	1.95561	0.00418042		AO090009000495	-0.943182	0.0111339		AO090026000078	1.83899	0.00183036
AO090023000756	-1.0952	0.00418042		AO090009000102	-0.674728	0.0113151		AO090003000829	2.45469	0.00183591
ZY087692	0.77508	0.00418042		AO090038000355	0.666213	0.0113151		AO090009000479	0.784667	0.00183591
AO090103000259	0.581479	0.00426215		AO090011000561	-0.423619	0.0113151		AO090023000124	0.67892	0.0018899
AO090011000460	-1.18251	0.00428099		AO090009000104	0.793851	0.0113151		AO090026000057	0.730386	0.00191972
AO090005001229	-0.649633	0.00429125		AO090011000420	-1.01199	0.0113911		AO090012000179	1.29922	0.00192373
AO090023000790	-0.845539	0.00429125		AO090012000317	-2.01183	0.0114423		AO090005000446	1.64009	0.00193404
AO090010000649	1.26504	0.00429125		AO090011000725	-0.858726	0.0115673		AO090103000108	-1.29877	0.00193476
AO090023000532	0.912704	0.00429125		AO090003000911	-0.594284	0.0115673		AO090011000750	-1.26475	0.00194102
AO090005000967	-2.79543	0.0043564		AO090010000636	-0.630277	0.0115673		AO090103000436	1.39165	0.00194403
AO090038000586	0.496419	0.0043564		AO090701000638	-0.643661	0.0115673		AO090701000205	-0.707329	0.00195145
AO090026000650	-0.927194	0.0043564		AO090026000037	0.488716	0.0115997		AO090011000718	1.13292	0.00199265
AO090010000743	1.51759	0.0043564		ZY080324	-0.59274	0.0117719		AO090003000853	0.921233	0.0020019
AO090023000786	0.938216	0.00443229		AO090701000799	-0.871069	0.0117719		AO090701000829	0.833662	0.00201182
ZY006780	-0.776577	0.00449807		AO090023000139	-0.729503	0.0117719		AO090009000195	-1.92823	0.00201225
AO090023000100	-1.46378	0.00451131		AO090011000515	0.628919	0.0117719		AO090023000790	-0.954229	0.0020125
AO090102000559	1.18868	0.0045346		AO090026000437	-0.685295	0.0117719		AO090102000145	1.13178	0.00205575
AO090020000010	1.62079	0.00457294		AO090003000589	0.642673	0.0117719		AO090026000772	-0.520269	0.00205647
AO090206000057	-1.02112	0.00462078		AO090005000967	-2.34844	0.0118191		AO090001000325	-1.03249	0.00207772
AO090010000032	-0.735376	0.00462947		AO090010000268	0.586137	0.0118307		AO090001000637	-0.797913	0.00209406
AO090166000060	1.29762	0.00462947		AO090023000100	-1.23799	0.0119033		AO090005000966	-2.15326	0.00212017
AO090005000556	0.535673	0.00462947		AO090003001021	-0.924461	0.011938		AO090011000221	1.38901	0.00214905
AO090023000632	-0.497946	0.00462947		AO090005000572	0.464509	0.011938		AO090020000522	1.16432	0.00214905
AO090026000337	0.692802	0.00469583		AO090102000092	1.61398	0.011938		AO090012000893	1.71848	0.00216447
AO090005001196	-0.581999	0.00470803		AO090003000364	-0.815203	0.0119649		AO090012000578	0.573281	0.00219318
AO090701000069	-0.611557	0.00470803		ZY097730	-0.886489	0.0119853		AO090120000493	-0.675855	0.0022048
AO090001000740	-1.33411	0.00475171		AO090003000350	0.866297	0.0119919		AO090005000258	1.65123	0.00221417
AO090038000308	0.640572	0.00480562		AO090023000124	0.489539	0.0121036		AO090102000418	-0.731282	0.00221534
AO090103000096	1.13238	0.00480562		AO090020000010	1.3645	0.0121036		AO090023000756	-1.19444	0.00224594
AO090001000504	-2.32129	0.00485226		AO090701000283	-0.591742	0.0121036		AO090005001189	-0.582065	0.00224594
AO090009000202	-0.560575	0.00485226		AO090011000818	-0.81367	0.0121104		AO090023000092	0.62405	0.00225809
AO090701000470	0.718677	0.00487893		AO090020000492	-0.757782	0.0124604		AO090011000077	0.587865	0.00225809
AO090701000225	-1.20065	0.00487893		AO090011000358	-0.388371	0.0124604		AO090003000476	-1.2679	0.00225809
AO090011000286	-2.57879	0.00490973		AO090023000944	0.453401	0.0124604		AO090003001097	-1.7212	0.00228523
AO090011000886	-0.810591	0.00492633		ZY080793	1.85406	0.0124604		AO090026000832	-1.31017	0.0022905
AO090012000837	-1.26677	0.00502622		AO090026000221	0.682326	0.0124967		Prod15	0.582885	0.0022905
AO090020000351	-1.57275	0.00502622		AO090701000205	-0.509702	0.0124967		AO090003001421	1.65302	0.00229325
AO090038000610	-0.61316	0.00505451		AO090102000036	0.404441	0.0127959		AO090011000074	1.21447	0.00229384
AO090010000648	0.572986	0.00505535		AO090103000416	0.459396	0.0127959		AO090023000469	-1.78654	0.00229384
AO090003001047	-0.596292	0.00508856		AO090012000289	-0.606415	0.0128421		AO090003001204	1.97466	0.00229384
AO090023000299	0.897435	0.00512831		AO090003000357	-0.510045	0.0128994		AO090020000037	-1.18571	0.00229972
AO090003001421	1.44048	0.00515049		AO090012000996	-0.591652	0.0130092		AO090038000308	0.717118	0.00232146
AO090005001147	-0.664773	0.0051763		AO090009000374	-1.08574	0.0130092		AO090003000443	0.629673	0.00232146
AO090012000289	-0.706222	0.00518031		AO090011000955	-0.751823	0.0131329		AO090003001417	0.965737	0.00234017
AO090011000455	-0.531085	0.00518148		AO090023000756	-0.878547	0.0131329		AO090701000059	-1.71141	0.00239064
AO090003001474	-1.71712	0.0052325		AO090701000002	-1.01256	0.0131329		ZY097730	-1.14756	0.0024154
AO090038000471	-1.45015	0.00524813		AO090138000046	-0.509708	0.0134962		AO090023000682	-1.06764	0.00241754
AO090009000374	-1.26388	0.00524813		AO090124000001	-0.689265	0.0137954		AO090001000218	-0.754485	0.00241754
AO090020000418	-1.6447	0.00524948		AO090023000161	0.619023	0.0138485		AO090001000164	1.48614	0.00242167
AO090001000164	1.3054	0.00524948		ZY081182	0.871451	0.0138618		AO090005001081	1.10151	0.00250926
AO090005001331	-0.574052	0.00524948		AO090138000058	-0.734528	0.0138984		AO090102000559	1.28439	0.00252888
AO090005001126	0.784447	0.00532953		AO090003000004	-0.451102	0.0139404		AO090012000334	-0.6223	0.00254178
AO090005001081	0.967434	0.00540544		AO090120000022	-0.406215	0.0140574		AO090023000400	0.949598	0.00255202
AO090011000955	-0.870153	0.00541387		AO090102000559	0.958139	0.014153		AO090020000191	0.931199	0.00255202
AO090003001021	-1.03784	0.0054239		AO090011000780	-0.714568	0.014183		AO090020000710	1.69359	0.00255202
AO090120000382	0.876027	0.00543065		AO090103000479	1.67403	0.0143775		AO090012000890	-1.56386	0.00255202
AO090003000441	0.567094	0.00566664		AO090003000847	-2.07433	0.0143775		AO090038000134	0.572324	0.00255202
AO090001000218	-0.650798	0.00566664		AO090020000011	0.715428	0.0143879		AO090003000943	-0.620464	0.00255202
AO090026000437	-0.757518	0.00566664		AO090003000414	-0.681461	0.0147071		AO090005001150	-1.21188	0.00255202
AO090009000138	-1.11068	0.00571972		AO090011000149	-0.511258	0.0148682		AO090120000382	0.988593	0.00260106
AO090701000638	-0.70362	0.00576312		AO090012000893	1.2151	0.0148688		AO090701000400	-0.902465	0.00261617
AO090103000123	0.462064	0.00586082		AO090026000772	-0.362989	0.0149349		AO090003001456	1.91437	0.00263944
AO090003000829	1.95297	0.00586082		AO090026000325	-1.19697	0.0161024		AO090038000557	0.673516	0.00265212
AO090010000119	0.668628	0.00590424		AO090003000476	-0.893294	0.0161024		AO090023000586	0.76384	0.00272001
AO090023000531	0.939673	0.00590424		AO090009000392	-0.872386	0.0161024		AO090308000008	0.643216	0.00272631
AO090003000364	-0.89558	0.00600833		AO090012000986	-0.484033	0.0161024		AO090011000929	-0.679892	0.00272631
AO090011000695	0.53347	0.00603291		AO090011000624	-0.617032	0.0161024		AO090012000329	2.06972	0.00273761
AO090023000750	0.878158	0.00611892		ZY077840	0.712161	0.0161944		AO090701000137	1.15172	0.00274884
AO090005000412	-1.24049	0.00611892		AO090023000299	0.725557	0.0162046		AO090010000648	0.623807	0.00275395
AO090011000744	0.725319	0.00613758		AO090003001097	-1.21079	0.0162046		AO090001000162	1.06766	0.00275395
AO090038000232	-0.738405	0.00621431		AO090138000155	-1.22703	0.0162553		AO090102000561	-0.736161	0.00281029
AO090003001323	0.599216	0.00621431		AO090003001438	0.380192	0.0162756		AO090003000576	2.01523	0.00281029
AO090011000397	0.736067	0.00630463		AO090005001126	0.63971	0.0163796		AO090003000244	0.940194	0.00281029
ZY008187	0.434456	0.00630463		AO090005001331	-0.465962	0.0164747		AO090009000009	2.04044	0.00284302
AO090012000571	-2.29204	0.00633089		AO090020000135	-0.388631	0.0164951		AO090023000196	-0.58859	0.00291869
AO090012000973	-1.61712	0.00633669		AO090026000361	1.13687	0.0165909		AO090010000002	0.573955	0.00295572
AO090005001150	-1.03079	0.00633907		AO090010000754	-1.27914	0.0165909		AO090102000265	0.8285	0.00296044
AO090012000450	-2.13404	0.00634754		AO090001000701	-0.549663	0.0165909		AO090103000371	0.672822	0.00296044
AO090206000069	-0.782816	0.00638787		AO090026000478	-0.487347	0.0166289		AO090701000827	0.933982	0.00296044
AO090023000161	0.694725	0.0064088		AO090701000137	0.842624	0.0166289		AO090011000460	-1.20322	0.00298376
AO090001000584	-1.00137	0.00641108		AO090011000878	0.639251	0.0167242		AO090005001558	0.801995	0.00298376
AO090038000451	-0.454634	0.00641108		AO090010000725	-1.30836	0.0167834		AO090020000434	2.0113	0.0029952
AO090010000754	-1.50136	0.00644947		AO090023000750	0.731931	0.0168724		AO090001000061	1.68795	0.0029952
AO090001000354	0.415736	0.00651983		AO090023000816	1.12894	0.01705		ZY087601	-0.731196	0.00300543
AO090005000765	0.561184	0.00651983		AO090001000164	1.04478	0.0172224		AO090003000004	-0.574675	0.00302162
AO090038000565	-0.946327	0.00651983		AO090011000091	0.395789	0.017301		AO090023000967	-0.575064	0.00308971
AO090102000276	-0.466381	0.00651983		ZY007620	0.608993	0.017301		AO090009000036	1.11216	0.0030946
AO090003000911	-0.626576	0.00651983		AO090005000302	-2.46506	0.0173444		AO090023000750	0.971977	0.00315454
AO090206000037	-1.22083	0.0065325		AO090012000311	-0.462323	0.0173596		AO090701000432	-0.978876	0.00316078
AO090001000454	-0.781618	0.00653783		AO090005000817	2.6699	0.0173596		AO090023000614	-1.05967	0.00318201
AO090701000536	0.721176	0.00660084		AO090026000794	-0.451294	0.0174326		AO090023000100	-1.48546	0.00323056
AO090011000624	-0.710231	0.00660084		ZY007701	-0.486713	0.0176102		AO090166000101	0.706497	0.00323663
AO090003001097	-1.39532	0.00664234		AO090701000076	1.09773	0.0177338		AO090003000321	-1.32082	0.00323663
AO090120000022	-0.4517	0.00668164		AO090011000414	-2.41414	0.0177836		AO090011000102	0.601797	0.00323663
AO090003001520	-1.40751	0.00668164		AO090166000060	0.989986	0.0177836		AO090124000052	2.27064	0.0032589
AO090023000127	-1.09532	0.0067831		AO090701000532	0.608977	0.0178355		AO090010000686	-0.824347	0.00326312
AO090003000416	-1.15255	0.0067831		AO090003000416	-0.973509	0.0179799		AO090120000186	-0.793166	0.0033273
AO090005000667	-0.600683	0.00681865		AO090701000069	-0.467269	0.0179799		AO090026000361	1.47814	0.00335366
AO090120000461	0.456661	0.00681865		AO090010000126	-0.421678	0.0180567		AO090102000609	0.564674	0.00342243
AO090023000139	-0.764392	0.00685495		AO090003000045	-0.647895	0.0182334		AO090005001197	0.716075	0.00344743
AO090701000137	0.967971	0.00700849		AO090120000341	-0.726948	0.0182334		AO090011000413	-1.59429	0.00345116
AO090701000338	-1.20101	0.00700891		AO090102000413	-0.713452	0.0182334		AO090005001162	-1.70605	0.00345617
AO090020000710	1.39652	0.00700891		AO090010000744	0.973001	0.0182334		AO090138000129	1.09426	0.00346842
AO090020000011	0.790703	0.00700891		AO090009000117	-0.496638	0.0183999		AO090023000236	0.568466	0.00346842
AO090009000102	-0.690919	0.00701566		AO090001000218	-0.517504	0.0186152		AO090005001238	1.40414	0.00348982
AO090005001407	-0.518214	0.00735855		AO090005000965	-2.25404	0.0186457		AO090012000541	-1.34621	0.00348982
AO090009000148	-1.07174	0.00735855		ZY029545	-1.07372	0.0186604		AO090026000300	0.602196	0.00354811
AO090012000653	-0.583643	0.0073893		AO090701000284	-0.839788	0.0187555		AO090010000336	2.69386	0.00354811
AO090011000413	-1.39522	0.00743064		AO090012000997	-0.369741	0.0190428		AO090026000662	1.06932	0.0035711
AO090120000113	-1.55199	0.00744213		AO090012000837	-0.968915	0.0190428		AO090701000879	0.597849	0.00358659
AO090020000169	-1.0285	0.00744994		AO090011000054	-1.39813	0.0191506		AO090001000454	-0.855261	0.00360781
ZY006837	0.456562	0.00746208		AO090701000097	-0.645332	0.0192171		ZY029395	1.99463	0.00360781
AO090010000772	0.584326	0.00746208		AO090005001238	1.04341	0.0192667		AO090011000878	0.817307	0.00363071
AO090166000084	1.37298	0.00750861		AO090005000231	-1.82795	0.0194816		AO090701000076	1.42324	0.00366702
AO090012000997	-0.432135	0.00765137		AO090011000535	0.641153	0.0195555		AO090001000070	0.844636	0.00366702
AO090009000468	-0.565442	0.00767566		AO090012000484	-0.499869	0.0195555		AO090010000032	-0.727119	0.00366832
AO090010000636	-0.637821	0.00767566		AO090009000138	-0.87127	0.0197338		AO090005001627	-0.518736	0.00368399
AO090003000847	-2.2401	0.00769202		AO090206000115	-0.664771	0.0201268		ZY097726	-0.720997	0.00374235
AO090010000725	-1.47073	0.00769202		AO090003000244	0.654813	0.0203683		AO090010000144	0.624779	0.00374235
AO090038000333	-0.671998	0.00774722		AO090003001520	-1.14584	0.0203683		AO090003001340	1.13876	0.00374235
AO090005001643	-2.07472	0.00777139		AO090003000486	-0.577306	0.0203683		AO090023000205	0.537713	0.0037818
AO090038000258	0.445955	0.00786694		AO090020000314	-0.842103	0.0208478		AO090026000544	1.82823	0.00378891
AO090005001028	0.706786	0.00790729		AO090102000168	0.508469	0.0208478		AO090009000010	0.789663	0.00379286
AO090120000304	-0.44698	0.0080094		AO090005001535	-0.565801	0.0211138		AO090010000683	0.935542	0.00379688
AO090003000414	-0.732204	0.0080094		AO090011000343	-0.374748	0.0211138		AO090005000050	-1.54503	0.00381581
ZY081745	-0.800765	0.00814801		AO090020000169	-0.850289	0.0212564		AO090011000286	-2.5648	0.00384032
ZY080324	-0.594542	0.00814801		AO090026000057	0.454343	0.0212564		AO090003001189	-0.925042	0.00385429
AO090038000243	1.39271	0.00822293		AO090023000256	-0.385404	0.0212564		AO090010000126	-0.541924	0.00387176
AO090701000283	-0.600448	0.00823667		AO090026000662	0.779113	0.0212564		AO090124000001	-0.819521	0.00393101
AO090020000650	-0.758714	0.00825415		AO090005000851	-0.468712	0.0212564		AO090701000129	-0.871123	0.00393101
AO090003000582	-0.573336	0.00830594		AO090005001150	-0.813317	0.0212564		AO090102000441	0.722383	0.00399142
AO090001000487	-0.48347	0.00831453		AO090023000989	-0.464058	0.0212564		AO090102000388	-3.01933	0.00405793
AO090003001011	-1.3427	0.00858299		AO090009000009	1.40478	0.0212564		AO090001000031	-0.976998	0.00408067
AO090011000149	-0.541952	0.00858299		AO090023000196	-0.406948	0.0212775		AO090701000164	1.17158	0.00412383
AO090020000135	-0.422774	0.00858299		AO090701000280	-0.486435	0.0215679		AO090005001467	-1.3278	0.00412383
AO090701000028	-0.4029	0.00860636		AO090102000043	0.744194	0.0220335		AO090011000374	0.798028	0.00417823
AO090011000484	-0.884755	0.00860636		AO090005001239	-0.997873	0.0222651		AO090001000313	0.5814	0.00417823
AO090009000479	0.563131	0.00869575		AO090023000316	-1.31297	0.0223649		AO090003000842	0.673148	0.00428662
AO090102000377	-1.93081	0.00880553		AO090011000077	0.375831	0.0225522		AO090103000107	0.619576	0.0043081
AO090010000644	1.328	0.00882986		AO090001000504	-1.68321	0.0225551		ZY081741	0.800881	0.00432104
AO090005000824	-0.460925	0.00882986		AO090005001147	-0.490516	0.0225551		AO090102000624	-0.726518	0.00432104
AO090012000578	0.426989	0.00889566		AO090003000659	-0.542081	0.0227786		AO090038000233	1.57156	0.00432104
ZY081061	0.748967	0.00890218		AO090102000624	-0.543759	0.0228647		AO090005001147	-0.648997	0.00446183
AO090005000691	-2.16504	0.00891796		AO090003000627	-1.57443	0.0228647		AO090003001388	1.80227	0.00446421
AO090005000135	-1.74169	0.00894025		AO090020000042	-0.678083	0.0228647		AO090001000620	0.551394	0.00446421
AO090011000850	-0.613191	0.00894656		AO090005000765	0.438633	0.0228647		AO090026000484	1.2522	0.00446845
AO090005000250	0.45363	0.00894656		AO090005000250	0.384173	0.0230521		AO090701000806	2.11951	0.00446845
AO090138000046	-0.520328	0.00896147		AO090005000183	0.402818	0.0231578		AO090020000492	-0.852033	0.00446845
AO090005000050	-1.32143	0.00899406		AO090038000243	1.14997	0.023202		AO090701000214	-1.05408	0.00452309
AO090102000635	-0.753321	0.00903454		AO090120000486	-0.670089	0.023202		AO090001000564	-1.00027	0.00457626
AO090005001238	1.16973	0.00907448		AO090001000354	0.322968	0.0232218		AO090012001004	-0.421372	0.00457626
AO090011000722	-1.11947	0.00912666		AO090011000455	-0.38839	0.0232321		AO090701000353	-1.62193	0.00457626
AO090003000357	-0.511783	0.00915873		AO090012000973	-1.24121	0.0234822		ZY008513	0.735704	0.00457626
AO090003000346	1.40885	0.00918993		AO090023000134	-0.467133	0.0235715		AO090113000143	1.37042	0.00457626
AO090003000589	0.624782	0.00918993		AO090010000772	0.468006	0.0238139		AO090026000500	0.519841	0.00462787
AO090001000265	-2.30249	0.00918993		AO090005001467	-0.969598	0.0239832		AO090003001085	0.957823	0.0047572
AO090009000392	-0.92051	0.00919209		AO090038000066	-0.554394	0.0240928		AO090009000063	1.40068	0.0047572
AO090011000119	3.15504	0.00919209		AO090003000257	1.25839	0.0243231		AO090005000851	-0.599051	0.00481655
AO090009000295	-0.921243	0.00919246		AO090011000119	2.65658	0.0243231		AO090011000420	-1.0823	0.00482773
AO090103000108	-0.923625	0.00928308		AO090026000612	0.487752	0.0243231		AO090023000944	0.50056	0.00485927
AO090023000615	-0.559718	0.00928308		AO090001000454	-0.600243	0.0245986		AO090124000051	1.94291	0.00485927
AO090003001312	-0.825849	0.00928308		AO090038000553	-1.43466	0.0246574		AO090120000052	-1.93682	0.00490947
AO090011000725	-0.821993	0.0093592		AO090120000382	0.639581	0.0246772		ZY007006	0.7509	0.00493816
AO090020000492	-0.744541	0.00946055		AO090012000571	-1.73409	0.0246772		AO090005000824	-0.504137	0.00493816
AO090138000155	-1.28834	0.00952051		AO090012000156	1.05159	0.0246898		AO090003000047	-0.872427	0.0050055
AO090005001203	-0.550162	0.0095766		AO090023000032	-1.34831	0.0247433		ZY098106	0.804807	0.00500887
AO090011000420	-0.958811	0.00960961		AO090001000689	-0.914631	0.0247433		AO090038000569	0.841641	0.00502451
ZY077768	-0.62571	0.00996048		AO090009000277	-0.317764	0.0247641		AO090011000561	-0.447132	0.00502451
AO090026000752	-0.990813	0.00996048		AO090011000471	0.493033	0.0249232		AO090012000670	0.737282	0.00502451
AO090011000780	-0.718087	0.0100389		AO090005001071	-0.386107	0.0249817		AO090009000495	-0.990227	0.00502451
AO090023000882	-2.3802	0.0100543		AO090120000190	-0.564498	0.0252242		AO090023000816	1.33679	0.00508634
AO090038000569	0.746129	0.0100543		AO090003000443	0.39298	0.0252429		AO090020000532	0.739725	0.0050951
AO090009000691	-0.777946	0.0100812		AO090003001484	-0.449291	0.0252954		AO090003000257	1.6406	0.00513805
AO090103000092	0.466676	0.0101185		AO090005000824	-0.377469	0.0252954		AO090038000351	0.515755	0.00520058
AO090020000042	-0.772883	0.0101393		AO090003001189	-0.653801	0.0252954		AO090005000412	-1.21464	0.00520058
AO090026000357	0.809781	0.01016		AO090026000544	1.28329	0.0254871		AO090009000392	-1.00702	0.00520058
AO090038000557	0.508726	0.0102123		AO090003001523	-0.648071	0.0255681		AO090023000316	-1.66442	0.00520058
AO090102000624	-0.617666	0.0102123		AO090005001407	-0.403503	0.0256038		AO090012000392	1.81938	0.0052146
AO090701000421	-1.00149	0.0103028		AO090103000069	1.07384	0.0259736		ZY087484	0.688994	0.00522138
ZY006890	-0.554778	0.0103028		AO090005000412	-0.914809	0.0259736		AO090005001196	-0.530847	0.00522994
AO090005001364	0.787728	0.0103028		AO090005000174	-0.611531	0.0259736		AO090010000338	0.723595	0.00526818
AO090012000521	-0.59374	0.0103028		AO090003001011	-1.0819	0.0259736		AO090023000864	0.505541	0.00526861
AO090020000513	-0.476938	0.0103028		AO090701000353	-1.18345	0.025987		AO090701000389	0.512384	0.00526861
AO090012000179	0.896549	0.0103028		AO090005000280	-0.925122	0.0264712		AO090102000092	1.71708	0.00526861
AO090011000535	0.69592	0.0103028		AO090001000265	-1.88488	0.0266413		AO090003000866	-0.700249	0.00535515
AO090011000054	-1.5062	0.0103749		AO090020000192	1.57677	0.0269474		AO090010000743	1.34651	0.00536208
AO090701000738	-0.641885	0.0103749		AO090701000318	-1.2541	0.0270813		AO090003000180	-0.572057	0.00536208
AO090120000412	-0.477231	0.0103977		AO090020000418	-1.15653	0.0271845		AO090701000799	-0.914887	0.00538852
AO090009000270	-1.86799	0.0104237		AO090023000127	-0.824085	0.0271845		AO090102000062	-1.05701	0.00538852
AO090020000225	0.522583	0.0105226		AO090102000377	-1.54322	0.0277178		AO090011000107	0.515053	0.00540907
AO090009000009	1.55034	0.0105561		AO090005000667	-0.450773	0.0277373		AO090005000667	-0.600223	0.00542148
AO090005000851	-0.516325	0.0105582		AO090010000642	-1.23237	0.0277653		AO090038000474	0.533665	0.00543332
AO090005000302	-2.56532	0.0105582		AO090138000053	0.363031	0.0278744		AO090011000928	1.10726	0.00543332
AO090023000316	-1.45857	0.0107775		AO090701000019	-0.507108	0.0283618		ZY007338	0.474927	0.00545169
AO090003000545	-0.779305	0.0108269		AO090102000479	-0.457216	0.0283618		AO090020000314	-1.03069	0.00545983
ZY006420	-0.405222	0.0108269		AO090103000340	0.468536	0.028421		AO090026000542	-0.672407	0.00545983
AO090005000572	0.433783	0.0108838		AO090005001028	0.545843	0.0286204		AO090003001467	0.780322	0.00545983
AO090010000336	2.13821	0.0109923		AO090003000376	-0.824643	0.0287497		AO090005001430	-1.30003	0.00551606
AO090020000348	-0.901515	0.011017		AO090003000006	-0.504303	0.0288806		AO090005001493	1.47059	0.00557609
AO090026000034	2.72799	0.0110225		AO090166000084	1.0434	0.0289183		AO090023000615	-0.601433	0.00558158
AO090003000321	-1.02344	0.0110225		AO090011000065	1.00602	0.0289213		AO090102000003	0.587148	0.00558158
AO090023000989	-0.505836	0.0110421		AO090009000301	-0.680909	0.0291129		AO090023000632	-0.442554	0.00564297
ZY087578	-0.483626	0.0110421		AO090701000030	-0.386542	0.0291129		AO090005000781	-0.975745	0.0056433
AO090003000982	0.844348	0.0110421		ZY081504	-0.511536	0.0291129		AO090011000473	1.23726	0.00573176
AO090005001239	-1.0978	0.0110421		AO090701000225	-0.809904	0.02923		AO090012000317	-2.05197	0.00577552
AO090206000077	-1.4825	0.0111069		AO090120000084	-1.25948	0.02923		AO090026000794	-0.519814	0.00577552
AO090102000461	0.648321	0.0111418		AO090003000035	0.464145	0.02923		AO090012000888	-1.1363	0.00577552
AO090005001641	-0.733898	0.0113281		AO090012000414	-0.398257	0.02923		AO090701000225	-1.07627	0.00577552
AO090103000069	1.23017	0.011342		AO090003001047	-0.406005	0.0292629		AO090026000184	1.45545	0.00579786
AO090012000297	0.458131	0.0113702		AO090701000575	-1.2431	0.029606		AO090012000986	-0.541189	0.00581808
AO090023000126	0.543539	0.0113702		AO090026000005	-0.774501	0.029606		AO090038000388	-2.46516	0.0058484
AO090010000195	-0.664343	0.0113702		AO090020000246	-0.490267	0.0298988		AO090701000045	0.99509	0.00591874
AO090026000544	1.45952	0.0113702		AO090011000722	-0.882824	0.0302594		AO090011000678	0.494444	0.00591874
AO090124000052	1.74244	0.011448		AO090023000337	-0.7465	0.0302841		AO090206000060	1.71495	0.00591897
AO090138000058	-0.704506	0.011448		AO090206000077	-1.23404	0.0304167		AO090005000572	0.477658	0.00598787
AO090020000188	0.541356	0.011448		AO090005001643	-1.56655	0.0304167		AO090001000490	1.08297	0.00598787
AO090001000031	-0.790827	0.011501		AO090003000842	0.461245	0.0309276		AO090011000414	-2.76662	0.00598787
AO090003001328	-0.965697	0.011627		AO090001000406	1.08586	0.0309276		AO090003000911	-0.600446	0.00605957
AO090003000998	-0.57604	0.0117144		AO090206000052	-1.05311	0.0309655		AO090011000432	0.475353	0.00611909
AO090010000369	1.54105	0.011739		AO090102000635	-0.588259	0.0309655		AO090009000138	-1.02348	0.00612171
AO090003000090	-1.00478	0.0117592		AO090005000691	-1.68166	0.0309655		AO090009000301	-0.890021	0.00613332
AO090005000280	-1.05262	0.0117941		AO090038000388	-1.82859	0.0309655		AO090001000504	-2.0426	0.00616981
AO090005000728	-0.397624	0.011836		AO090701000338	-0.878207	0.0309655		AO090103000479	1.79632	0.00620381
AO090038000134	0.409804	0.0118976		AO090009000148	-0.791226	0.0309655		AO090102000440	1.06522	0.00631003
AO090003000144	-0.438638	0.0119531		AO090102000125	-1.16673	0.0309655		ZY007487	0.870639	0.00634572
AO090011000916	0.483512	0.0119531		AO090120000408	-0.397265	0.0309655		AO090701000831	1.03326	0.0063743
AO090005000352	-0.45735	0.0119896		AO090206000060	1.2742	0.0309655		AO090120000113	-1.51833	0.00639687
AO090103000212	0.461235	0.0120069		AO090023000457	0.456135	0.0309764		AO090020000042	-0.819615	0.00642092
AO090003001523	-0.724801	0.0121662		AO090001000412	0.772797	0.0311347		AO090026000137	1.02865	0.00651224
AO090023000400	0.674545	0.0121738		AO090010000203	-0.473614	0.0312306		AO090023000546	0.579493	0.00652282
AO090120000129	-0.782811	0.0122124		AO090003001393	-0.887806	0.0313211		AO090003001328	-1.06196	0.00654135
AO090026000361	1.11948	0.0123259		AO090038000418	-1.62062	0.0313211		AO090011000955	-0.779101	0.00656256
AO090020000339	-0.780482	0.0123555		AO090701000164	0.788457	0.0315604		ZY086696	0.389017	0.00656618
AO090038000355	0.587168	0.0123555		AO090005000556	0.34701	0.0315604		AO090701000828	0.821981	0.00656618
AO090701000824	0.561131	0.0123555		AO090005000941	-0.70981	0.0315604		AO090003000414	-0.725002	0.00656618
AO090003001452	1.06341	0.0123676		AO090003000928	-0.792811	0.0317167		AO090003000364	-0.819949	0.00656618
AO090701000318	-1.41489	0.0123714		AO090038000483	-1.02992	0.0319314		AO090005001521	0.431344	0.00656618
AO090206000060	1.49087	0.0126237		AO090011000116	1.28083	0.0319314		AO090005001186	0.733749	0.00659374
AO090005001189	-0.394929	0.0126907		AO090701000214	-0.721647	0.0319538		ZY006780	-0.656349	0.00659374
ZY008496	-0.536184	0.0126961		AO090020000161	0.443479	0.0319538		AO090120000322	0.783652	0.00659374
AO090011000471	0.540494	0.0126961		AO090023000307	-0.574087	0.0319538		AO090020000384	1.10299	0.00659374
AO090102000111	0.638187	0.0126961		AO090026000357	0.64338	0.0319538		ZY086634	0.760697	0.00659374
AO090023001009	-0.768425	0.0127321		AO090009000270	-1.49694	0.0320079		AO090120000022	-0.425796	0.00659374
AO090206000015	-0.667315	0.0127321		AO090206000057	-0.655559	0.0320079		AO090001000611	1.27043	0.00659374
AO090020000246	-0.564355	0.0127321		AO090010000166	0.33207	0.0320079		AO090701000182	0.585046	0.00662963
AO090011000679	-0.640059	0.0127321		AO090038000482	-1.18656	0.0321998		AO090138000155	-1.33008	0.00662963
AO090001000430	-0.78439	0.0127321		AO090005000964	-1.76774	0.0322744		AO090003001523	-0.799524	0.00665014
AO090023000256	-0.401643	0.0127842		AO090701000126	0.697652	0.0324404		AO090005000817	2.95281	0.00665014
AO090012000402	-0.426152	0.0127842		AO090009000479	0.425216	0.0328951		AO090001000265	-2.35005	0.00665014
AO090003001237	-0.87489	0.0127842		AO090005001111	-0.344973	0.0336637		AO090020000418	-1.44795	0.00666183
AO090005001197	0.537976	0.0127842		AO090003000301	-1.57975	0.0338505		AO090005000691	-2.18459	0.00666183
AO090701000097	-0.654524	0.0127842		AO090023000034	-0.386605	0.0340061		AO090003000030	0.495616	0.00666183
AO090009000282	0.950399	0.0127842		AO090005000050	-1.00017	0.0340061		AO090020000192	1.96696	0.00667259
AO090001000689	-0.994327	0.0127842		AO090003000256	1.09664	0.0340061		ZY081226	0.426045	0.00667406
AO090701000107	-0.609878	0.0127842		AO090003000697	-0.821111	0.0340061		AO090009000202	-0.481091	0.00667406
AO090003000331	0.709879	0.0127842		AO090124000047	-0.913371	0.0340458		AO090009000558	0.5491	0.0067038
ZY007620	0.597948	0.0127842		AO090012000329	1.23102	0.0340903		AO090005000978	0.603273	0.00681096
AO090120000502	-0.931394	0.0127842		AO090701000533	0.563958	0.0340903		AO090103000205	0.648185	0.00681096
AO090026000612	0.526229	0.0127842		AO090012000297	0.369398	0.0342014		AO090020000135	-0.419433	0.00681096
AO090701000076	1.08458	0.0127842		AO090005001404	-1.11851	0.0342035		AO090023000399	1.39166	0.00685584
AO090138000053	0.40687	0.0127842		AO090011000111	0.501591	0.0342035		AO090023000094	0.49596	0.00685584
AO090701000291	0.527258	0.0127842		AO090701000702	-0.48847	0.0342035		AO090038000451	-0.417578	0.00685584
AO090003001340	0.87178	0.0127961		AO090011000139	0.527054	0.0343727		AO090026000346	-0.486798	0.0068568
AO090011000670	-0.786754	0.0127961		AO090701000743	1.01312	0.0344265		AO090009000203	0.650709	0.00691259
AO090009000553	-0.362826	0.0127961		AO090003000545	-0.616946	0.0344267		AO090011000818	-0.807668	0.00691259
AO090009000151	-0.460642	0.0128124		AO090010000195	-0.533824	0.0344267		AO090005000042	0.871175	0.00691259
AO090009000301	-0.767634	0.0130675		AO090023000882	-1.84105	0.0344651		AO090206000052	-1.35089	0.00691259
AO090701000164	0.912954	0.0130675		AO090026000800	-0.781831	0.0347307		AO090011000068	0.740042	0.00691324
AO090003000752	0.392749	0.0130675		AO090701000101	-0.326236	0.0347307		AO090011000455	-0.459609	0.00691324
AO090003000626	0.509724	0.0130675		AO090005000414	-2.50073	0.0347762		AO090001000150	0.720265	0.00694057
AO090005001535	-0.581052	0.0130675		AO090011000464	-0.599866	0.0347762		AO090120000486	-0.791014	0.00694057
AO090003000350	0.764842	0.0130675		AO090012000119	-0.869649	0.0347762		AO090012000430	0.565644	0.00694596
AO090011000392	1.22955	0.0130828		AO090011000374	0.521315	0.0347762		AO090012000297	0.488451	0.00694596
AO090701000305	-0.673876	0.0131093		AO090038000557	0.393725	0.0347762		AO090102000350	0.718939	0.00702852
AO090005000174	-0.667297	0.0131296		AO090010000051	-0.989507	0.0347762		AO090020000225	0.543602	0.00703212
AO090038000066	-0.590085	0.0131585		AO090003000036	0.78036	0.0349869		AO090001000091	1.18358	0.00703212
AO090026000478	-0.467826	0.0131717		AO090003001426	0.661113	0.0352887		AO090011000535	0.718528	0.00708009
AO090003001347	-0.782698	0.0132314		AO090020000351	-1.00404	0.0353819		AO090005000887	0.946782	0.00713054
AO090003000040	-0.690534	0.0133006		AO090001000482	-0.352779	0.0354633		ZY080324	-0.574064	0.00713363
AO090010000642	-1.36053	0.0133008		AO090120000502	-0.768706	0.0354717		AO090138000046	-0.515136	0.00714525
AO090701000669	-0.967067	0.0133008		AO090023000532	0.556329	0.0357122		ZY097615	0.462698	0.00717043
AO090003000928	-0.912109	0.0133008		AO090003001007	-0.455896	0.0358311		AO090003000823	0.70664	0.00721658
AO090124000051	1.56107	0.0133008		AO090011000484	-0.648071	0.0358311		AO090038000276	1.02878	0.00727732
AO090012000317	-1.72424	0.0134355		AO090102000441	0.463018	0.0358311		AO090009000505	-0.545645	0.00728313
AO090103000130	0.79222	0.0134486		AO090012000450	-1.44074	0.0360236		AO090102000476	-0.706808	0.0073216
AO090005001140	1.02839	0.0134486		AO090009000627	-0.39727	0.0364398		AO090012000266	0.916353	0.00733132
AO090009000024	-0.970546	0.0134715		AO090005000833	-0.482961	0.0364545		AO090009000270	-1.91683	0.00735287
ZY081728	-0.43883	0.0134715		AO090026000298	-0.540488	0.0365142		AO090003000697	-1.067	0.00736156
AO090701000406	0.744987	0.0134715		AO090206000037	-0.829606	0.0365142		AO090026000325	-1.24854	0.00737523
AO090005000354	-0.604759	0.0134715		AO090003000316	-0.783557	0.0365477		AO090005001311	-0.643487	0.00737523
AO090003000215	-0.439664	0.0134715		AO090102000209	0.365101	0.0365948		AO090026000005	-0.963672	0.00737523
AO090701000366	0.692583	0.0134715		AO090701000306	0.44315	0.0369285		AO090010000202	-1.37972	0.00740175
AO090023000561	0.456115	0.0134715		ZY081745	-0.573108	0.0369285		AO090026000612	0.572447	0.00742028
AO090012000629	-0.487349	0.0135385		AO090003001237	-0.710681	0.0370395		AO090102000630	0.822877	0.0074211
AO090003000316	-0.936671	0.0135499		AO090003001328	-0.76176	0.037186		AO090023000127	-0.998147	0.00742885
AO090003000257	1.32695	0.0135499		AO090009000055	-0.778715	0.0372593		AO090026000221	0.667861	0.00746127
AO090003000305	-0.409127	0.0135499		AO090026000542	-0.461097	0.0373454		AO090701000284	-0.914513	0.00756295
AO090038000553	-1.5171	0.0135847		AO090011000473	0.856972	0.037492		AO090005001490	-0.604779	0.00759837
AO090003001393	-1.00731	0.0136302		AO090010000090	-0.420423	0.037502		AO090138000150	1.24758	0.00760215
AO090010000466	-0.46189	0.0136302		AO090012000900	-1.14578	0.0378944		AO090701000283	-0.570241	0.00766098
ZY087655	0.850759	0.0136571		AO090003000129	-0.604644	0.0378944		AO090120000341	-0.782467	0.00766098
AO090023001007	-0.534461	0.0136571		AO090023000724	0.446315	0.0378944		AO090011000015	0.885231	0.00772663
AO090102000441	0.547954	0.0136921		AO090009000024	-0.799929	0.0378944		AO090010000537	1.54586	0.00776198
AO090023000032	-1.42255	0.0138253		AO090038000537	-0.349855	0.0379958		AO090701000030	-0.471956	0.00776198
AO090011000718	0.717461	0.0139053		AO090005000354	-0.498018	0.0380646		AO090023000193	0.908961	0.00776574
AO090003001075	-0.485716	0.0139366		AO090120000183	0.52653	0.0380646		AO090023000258	0.801574	0.00776574
AO090026000794	-0.429406	0.0141683		AO090023000366	0.473569	0.0380646		AO090003001309	1.26431	0.00776956
AO090005001071	-0.406307	0.0141683		AO090038000565	-0.633279	0.0380705		AO090003000919	0.803646	0.00776956
AO090023000816	1.06075	0.0145224		AO090009000262	0.375274	0.0381716		AO090026000151	0.473661	0.00776956
ZY007845	-0.522865	0.0145224		AO090701000027	-0.369406	0.0382744		AO090005000802	0.943889	0.00776956
AO090012000351	1.80619	0.0145568		AO090009000557	-2.10537	0.0382744		ZY081735	1.2214	0.00776956
AO090012000414	-0.43533	0.0145568		AO090005000248	0.537734	0.0382781		AO090001000314	0.626173	0.00778455
AO090102000344	0.511071	0.0145924		AO090010000098	-0.415619	0.0383038		AO090011000085	0.516316	0.00778455
AO090701000391	-0.341409	0.0146891		AO090011000459	-0.380986	0.038319		AO090005000302	-2.59326	0.00778455
AO090020000489	-0.888823	0.0147467		AO090010000448	-0.380543	0.0384592		ZY087073	0.786704	0.00778455
AO090003000418	-0.647157	0.0148067		AO090009000455	-0.344323	0.0387677		AO090206000077	-1.51926	0.00778455
AO090001000443	-0.362686	0.0148067		AO090010000648	0.35534	0.0389302		AO090009000148	-0.978368	0.00788854
AO090005000446	1.01408	0.0148572		AO090010000002	0.331757	0.0389791		AO090038000553	-1.65853	0.00789071
ZY029545	-1.02923	0.0148852		AO090009000295	-0.669648	0.0391329		AO090005001114	0.748071	0.00793334
AO090010000051	-1.13762	0.0148852		AO090003000972	-0.567361	0.0393279		AO090102000297	-0.940638	0.00793334
ZY081124	-1.07423	0.0149344		AO090120000303	-0.682567	0.0393279		AO090102000016	1.01645	0.00796551
AO090009000201	-0.815154	0.0149639		AO090012000578	0.3058	0.0393279		AO090003000626	0.546814	0.00796551
AO090003000697	-0.929351	0.0151542		AO090038000451	-0.298775	0.039634		AO090701000638	-0.599951	0.00796551
AO090005000965	-2.14957	0.0151542		AO090023000428	-1.1401	0.0396376		AO090003001011	-1.2672	0.00802636
AO090009000242	-0.634109	0.0152034		AO090026000606	-0.550363	0.0404652		AO090011000780	-0.706631	0.00803584
AO090011000649	-0.577957	0.0152034		AO090001000031	-0.60584	0.0406302		AO090009000117	-0.527451	0.00803584
AO090038000305	-0.663252	0.0154683		AO090003001336	-0.468184	0.0409701		ZY037254	-0.395571	0.00803584
AO090010000026	-1.0835	0.015721		AO090011000016	0.387064	0.041462		AO090009000066	1.22989	0.00804593
AO090102000511	0.357492	0.0158587		AO090701000233	-1.55232	0.0414936		AO090103000216	-1.28931	0.00812373
AO090023001008	-0.584177	0.0159015		AO090005001180	-0.5745	0.041646		AO090012000935	0.74175	0.00814484
AO090206000115	-0.639424	0.0159015		AO090005001538	1.13635	0.0419846		AO090003001024	-0.569434	0.00814484
AO090023000119	0.573267	0.015912		AO090701000879	0.355728	0.0422267		AO090010000679	0.837514	0.0081647
AO090005001404	-1.25551	0.015912		ZY081292	-0.301153	0.0422267		AO090003000798	0.789055	0.00818803
AO090012000940	-0.533406	0.0159131		AO090001000229	0.285462	0.0422267		AO090010000448	-0.499846	0.00818806
AO090011000878	0.582906	0.0159899		AO090011000102	0.348702	0.0424362		AO090003001542	-0.5101	0.00818806
ZY081153	-0.682575	0.0160074		ZY029219	-0.340193	0.0424665		ZY006420	-0.405745	0.00818806
AO090020000344	-0.76516	0.0161101		AO090005001641	-0.552228	0.0424665		AO090003000357	-0.489063	0.00818806
AO090012000329	1.37203	0.0162344		ZY007006	0.480634	0.0426789		AO090003000256	1.37562	0.00823683
AO090020000258	0.625364	0.0163218		ZY082873	-0.87696	0.042747		AO090701000069	-0.488764	0.00823683
AO090005001437	-0.467682	0.01636		AO090009000201	-0.666662	0.0433524		ZY087609	0.941309	0.00823683
AO090012000712	-1.00685	0.01636		AO090701000406	0.590902	0.0436731		AO090011000885	1.16059	0.00826974
AO090012000311	-0.423591	0.01636		AO090012000164	-0.538164	0.0440446		AO090120000361	0.525795	0.00828723
AO090005001180	-0.679257	0.0163941		ZY081124	-0.872911	0.0444656		AO090023000139	-0.675959	0.00828723
AO090010000014	0.749485	0.0164308		AO090003001542	-0.374145	0.0446345		AO090009000475	0.812522	0.00829716
AO090102000482	-0.91762	0.0165085		AO090026000056	-0.461873	0.0446929		AO090010000477	0.671273	0.00829716
AO090005000108	0.477985	0.0165841		AO090023000349	-1.38313	0.0446929		AO090001000484	-1.01439	0.0083769
AO090012000125	-0.460379	0.0166134		AO090020000063	-0.74157	0.0446929		AO090138000090	0.662882	0.0083769
AO090011000561	-0.341368	0.0166169		AO090011000093	0.468899	0.0446929		AO090023000119	0.638988	0.00838532
AO090102000476	-0.599103	0.0167183		AO090038000419	-1.60962	0.0446929		AO090011000054	-1.47972	0.00838532
AO090103000406	-2.40521	0.0168888		AO090026000449	0.598159	0.0446929		AO090009000476	0.506823	0.0084195
AO090001000090	0.354741	0.0169436		AO090011000708	-0.866313	0.0446929		AO090023000134	-0.522623	0.00842285
AO090102000479	-0.475333	0.0169436		AO090026000752	-0.707454	0.0446929		AO090011000069	0.394951	0.00844927
AO090005001412	-0.787053	0.0170045		ZY006780	-0.448261	0.0446929		AO090038000463	-1.6404	0.00845377
AO090011000818	-0.670155	0.0170422		AO090001000747	1.0769	0.0446929		AO090011000111	0.625635	0.00846995
AO090009000055	-0.88176	0.0170422		AO090011000053	-2.54897	0.0450937		AO090005000491	0.554338	0.00848884
AO090701000492	0.368295	0.0170422		AO090001000699	-0.365699	0.0450937		AO090005000266	0.535524	0.00849577
AO090001000535	0.442058	0.0170422		AO090012000712	-0.830252	0.0451805		AO090103000069	1.23189	0.00852199
AO090102000062	-0.816406	0.0170896		ZY006564	-1.06217	0.0451805		AO090003000859	0.835035	0.00852637
AO090012000399	-2.59022	0.0171053		AO090010000133	-0.358216	0.0451805		AO090003000486	-0.616829	0.00852637
AO090701000084	-0.627969	0.0171053		AO090005000860	-0.430896	0.0451805		AO090023000039	0.780047	0.00852637
AO090003000627	-1.53411	0.0171053		AO090011000602	-0.342272	0.04523		AO090023000989	-0.50232	0.00852637
AO090009000310	-0.524226	0.0171053		AO090102000604	-0.332541	0.0456679		AO090012000484	-0.527989	0.00859771
AO090026000714	-0.781915	0.0171053		AO090120000273	-0.893277	0.0458414		AO090012000742	0.457825	0.0086218
AO090026000267	-0.342166	0.0171184		AO090020000444	-0.478185	0.0459878		AO090003000667	0.408808	0.0086694
AO090023000397	0.345494	0.0171283		AO090102000483	-0.46983	0.0459878		AO090011000252	0.897878	0.00874598
AO090005001216	-0.506131	0.0172775		AO090005001248	-0.740352	0.0461691		AO090038000472	0.692532	0.00884353
AO090012000119	-0.959393	0.0172775		AO090701000612	0.810747	0.0463537		AO090010000723	0.608265	0.00886445
AO090023000385	0.505004	0.0174739		AO090003000393	-0.654533	0.0466995		AO090124000073	0.820263	0.00888353
AO090102000413	-0.650318	0.0175296		AO090003001400	-1.18634	0.0467048		AO090102000276	-0.398188	0.00893492
AO090026000252	0.977536	0.0175296		ZY081153	-0.554173	0.0467215		AO090001000588	0.529381	0.00894774
ZY007619	-0.884853	0.0176239		AO090001000294	0.75312	0.0467313		AO090026000002	-1.84951	0.00896978
AO090026000100	0.360033	0.0176239		AO090026000096	-0.376226	0.0468807		AO090023000561	0.478088	0.00901223
AO090701000758	-0.455762	0.0176239		AO090102000493	-0.606837	0.0469119		AO090005001239	-1.07662	0.00903024
AO090011000589	-0.561829	0.0176802		ZY087601	-0.403591	0.0469164		AO090026000818	-0.477297	0.00907356
AO090012000897	-0.419761	0.0177126		AO090012000019	-0.379543	0.0469641		AO090023000882	-2.26255	0.00907356
AO090206000052	-1.10585	0.0177805		AO090009000582	-0.50284	0.0469641		AO090009000374	-1.01353	0.00907356
AO090003000301	-1.70567	0.0177805		ZY081024	-0.292256	0.0469641		AO090003000144	-0.438678	0.00907356
AO090010000090	-0.470531	0.0177805		AO090003001226	-0.40971	0.0469935		AO090038000565	-0.803616	0.00907356
AO090003000814	-0.483634	0.0178251		AO090001000654	-0.564183	0.0470712		AO090038000442	0.756499	0.00925302
AO090701000175	-1.40969	0.0178251		AO090102000482	-0.746882	0.0473811		AO090003001520	-1.19972	0.00925302
AO090005000353	-0.475507	0.0179086		AO090701000084	-0.516171	0.0476368		AO090138000157	0.380118	0.00925302
AO090012000019	-0.453148	0.0179086		AO090005000480	-1.3471	0.0476443		AO090011000081	0.520403	0.00925302
AO090012000900	-1.28153	0.0179653		AO090026000705	-0.702861	0.0477746		AO090020000610	0.566411	0.00932752
AO090026000800	-0.847835	0.0182676		AO090102000062	-0.669047	0.0478943		AO090102000090	0.679427	0.00935988
AO090005001248	-0.87459	0.0182732		AO090012000493	-0.47879	0.0479907		AO090005001203	-0.51286	0.00939444
AO090012000303	-0.99556	0.0182843		AO090003000346	0.963168	0.0479907		AO090010000195	-0.649813	0.00939444
AO090102000255	-0.416874	0.0182893		AO090038000333	-0.438802	0.0481377		AO090003000346	1.29787	0.00939444
AO090010000133	-0.420122	0.0182904		ZY029261	-0.424671	0.0482639		AO090026000449	0.784712	0.0095017
AO090138000117	0.655747	0.0182904		AO090026000818	-0.350024	0.0483609		AO090003000115	0.398351	0.0095017
AO090010000208	0.318119	0.0182904		ZY087655	0.655809	0.0484205		AO090701000097	-0.661245	0.0095017
AO090010000729	0.9629	0.0183115		AO090012000922	-0.368053	0.0484205		AO090102000410	1.14893	0.00950954
AO090011000459	-0.426258	0.0183115		AO090003000397	-0.357041	0.0488275		AO090102000461	0.628071	0.00951453
AO090020000608	-1.26666	0.0183115		AO090005001627	-0.296831	0.0488766		AO090005000437	0.86259	0.00951453
AO090005000941	-0.744522	0.0183255		AO090003000845	-0.325355	0.0490715		AO090010000026	-1.16141	0.00951453
AO090102000493	-0.718137	0.0183255		AO090005001119	-0.384479	0.0491457		AO090103000303	0.368148	0.00951453
AO090012000408	-0.49309	0.0183255		ZY007845	-0.406588	0.0491457		AO090012000659	0.755564	0.00951453
AO090012000392	1.35811	0.0183391		AO090010000369	1.11895	0.0491457		AO090005000833	-0.595468	0.00951453
AO090102000125	-1.21352	0.0183391		AO090102000095	-1.94517	0.0492805		AO090102000493	-0.806249	0.00954608
AO090003001502	1.16377	0.0183391		AO090701000621	0.509966	0.0495599		AO090020000301	1.69909	0.00954843
AO090023000337	-0.768714	0.0183391		AO090038000232	-0.448623	0.0499368		AO090005001464	-0.79119	0.00954843
AO090026000599	0.661384	0.0183391		AO090005001490	-0.415914	0.0501521		AO090003000035	0.532334	0.00957509
AO090026000521	-0.557662	0.0183391		AO090005001464	-0.583022	0.0502083		AO090103000129	0.482486	0.00957509
AO090003000393	-0.770329	0.0183391		AO090009000282	0.704346	0.0503769		AO090003000062	1.10029	0.00957509
AO090120000166	-0.68039	0.0183391		AO090009000017	-0.477029	0.050476		ZY008348	1.27187	0.00957509
AO090102000604	-0.388966	0.0183391		AO090026000346	-0.323484	0.0512099		AO090701000859	1.44181	0.00957509
AO090026000751	-0.390681	0.0183391		AO090003000582	-0.373993	0.0512494		AO090001000186	0.39727	0.00957509
AO090003001007	-0.496352	0.0183391		AO090010000617	-2.24206	0.0512494		AO090009000295	-0.839414	0.00977241
ZY006991	-0.412462	0.0185616		AO090020000523	-0.440463	0.0512494		AO090010000754	-1.24308	0.00977241
AO090010000746	-0.653543	0.0185893		AO090102000345	-0.603582	0.0512494		AO090001000508	-1.58746	0.00982128
AO090005000258	0.987548	0.0186418		AO090023000940	-0.438164	0.0516719		AO090012000450	-1.75507	0.00982128
AO090011000414	-2.12953	0.0187592		AO090012000940	-0.418871	0.0516719		AO090003001474	-1.3433	0.00982128
AO090012000493	-0.566092	0.0187898		AO090001000490	0.689145	0.0516855		AO090005001643	-1.8016	0.00983224
AO090003000659	-0.510638	0.0188029		AO090701000709	-0.998774	0.0517012		AO090001000487	-0.426755	0.00983224
AO090026000221	0.547707	0.0188029		AO090003001006	-0.523047	0.0517012		AO090026000494	-1.78244	0.00983224
AO090023000314	-1.20901	0.0191797		AO090102000126	-0.446527	0.0517012		ZY081572	0.738724	0.00986323
AO090120000341	-0.642645	0.0192342		AO090003000243	-0.509394	0.0518562		AO090003000752	0.395173	0.00986323
ZY087601	-0.470435	0.0193086		AO090020000714	-1.34462	0.0518871		AO090009000212	-1.18781	0.00993895
AO090001000337	-1.0407	0.0193422		AO090012000653	-0.366996	0.0520048		AO090011000717	0.846821	0.00993895
AO090011000708	-0.992519	0.0193422		AO090009000505	-0.36607	0.0521903		AO090003000723	0.61979	0.00998559
AO090003001503	1.51756	0.0193493		AO090009000026	-0.343992	0.052262		AO090102000377	-1.7187	0.00999772
AO090009000455	-0.379419	0.0193493		AO090012000616	-0.314371	0.0524377		AO090003000847	-1.92871	0.010019
AO090011000612	0.586845	0.0193493		AO090005000135	-1.14716	0.0524377		AO090206000085	-0.94395	0.0100479
AO090102000525	-0.597987	0.0193606		AO090003000919	0.548385	0.0524377		AO090023000732	0.631755	0.0101364
AO090103000020	1.29393	0.0194562		AO090120000077	-0.427014	0.0524377		AO090038000243	1.21238	0.0102601
AO090026000606	-0.611817	0.0194862		AO090005000352	-0.327326	0.0524377		AO090023000181	0.561239	0.0103112
AO090010000065	-0.466641	0.0195273		ZY097755	-0.336491	0.0526676		ZY097990	0.548562	0.0103367
AO090003000842	0.468992	0.0195273		AO090113000004	-0.419113	0.0526676		AO090020000667	0.45953	0.0103398
AO090009000010	0.53459	0.0196383		AO090009000318	0.324963	0.0526676		AO090038000517	-0.659971	0.0103398
ZY007701	-0.422458	0.0196383		AO090103000406	-1.90097	0.0526676		AO090011000093	0.59903	0.0103522
AO090701000709	-1.19225	0.0196383		AO090005001121	0.448788	0.0526676		AO090003001128	0.756665	0.0103853
AO090120000183	0.572752	0.0197695		AO090010000336	1.48708	0.0526676		AO090102000483	-0.605101	0.0104582
AO090020000063	-0.841829	0.0198594		AO090005000258	0.806461	0.0531108		AO090011000368	0.957503	0.0105677
AO090701000182	0.455178	0.019899		AO090011000074	0.600402	0.0531688		AO090005001379	0.552482	0.0105742
AO090026000490	-1.06527	0.0199815		ZY007312	-0.609429	0.0531715		AO090138000169	0.533203	0.0106529
AO090102000617	-0.523181	0.0200203		AO090308000008	0.331441	0.0535057		AO090012000837	-0.958557	0.0106761
AO090120000273	-1.01962	0.0201794		AO090012000556	0.578644	0.0535931		AO090003000098	0.642417	0.010686
AO090023000763	-0.595751	0.0202473		AO090005001114	0.509577	0.0536273		AO090010000166	0.381677	0.010686
AO090102000297	-0.769857	0.0202473		AO090020000349	0.427243	0.0536273		AO090023000397	0.368352	0.0106919
AO090005000739	-0.402416	0.0202473		AO090001000584	-0.59946	0.0536273		AO090005000231	-1.81689	0.0106919
AO090701000859	1.24751	0.0203959		AO090023000632	-0.272746	0.053901		AO090026000003	-1.75964	0.0107209
AO090005001558	0.505357	0.0205853		AO090005000430	-0.42301	0.053901		AO090138000058	-0.665084	0.0107209
ZY006723	-0.32892	0.0205969		ZY087611	-1.22283	0.053901		AO090003001437	0.333194	0.0107209
AO090003000030	0.383021	0.0207072		AO090020000074	-1.02484	0.053901		AO090003000376	-0.910368	0.0107446
AO090010000271	0.372371	0.0207325		AO090102000227	-0.459488	0.053901		ZY081124	-1.09959	0.010773
AO090005001391	-0.402616	0.0207325		AO090003000998	-0.404899	0.0539047		AO090120000083	0.370294	0.010773
AO090026000789	-0.466387	0.0207325		ZY007112	-0.449464	0.0541303		AO090023000206	0.472923	0.0108162
AO090023000134	-0.433229	0.0207667		AO090120000384	-1.02092	0.0541303		AO090005001404	-1.30168	0.0108791
AO090023000966	-0.926466	0.0207987		AO090011000126	0.807976	0.054416		AO090012000214	0.376557	0.0109016
AO090012000839	0.501703	0.0207987		AO090003001242	-0.392909	0.0547908		AO090001000569	-0.57522	0.0109016
AO090003000486	-0.512947	0.0207987		AO090003000030	0.31805	0.0548512		AO090005000157	0.480824	0.0109243
AO090026000432	0.664248	0.0207987		AO090001000706	0.495158	0.0550503		AO090103000228	0.590119	0.0109256
AO090012000054	0.776466	0.0207987		AO090003001437	0.245258	0.0550503		AO090010000552	0.939312	0.0109256
ZY006639	-0.387699	0.0207987		AO090038000610	-0.341128	0.0550503		AO090011000525	0.498415	0.0109782
AO090026000449	0.669328	0.0207987		AO090012000125	-0.356715	0.0550503		AO090102000282	1.47478	0.0110299
AO090005000231	-1.60365	0.0207987		AO090010000117	-0.733028	0.0550503		AO090010000133	-0.451928	0.0110299
AO090003000180	-0.413982	0.0207987		AO090102000630	0.543994	0.0550503		AO090102000604	-0.42031	0.0110583
AO090009000563	-0.642336	0.0207987		ZY081735	0.818162	0.0550503		AO090103000105	0.423797	0.0110583
AO090003001400	-1.34548	0.0207987		AO090009000242	-0.48011	0.0550503		AO090001000337	-1.13896	0.0110583
AO090023000732	0.549774	0.0207987		AO090102000173	-1.59514	0.0552367		AO090026000492	-0.576612	0.0110899
AO090003000439	-1.17555	0.0207987		AO090005001437	-0.359782	0.0554324		AO090003000301	-1.81543	0.0111009
AO090009000456	-0.671256	0.0207987		AO090010000552	0.692707	0.0556005		AO090038000622	0.685954	0.0111009
AO090001000406	1.08159	0.0208163		AO090020000650	-0.478338	0.0558446		AO090012000712	-1.04399	0.0111058
AO090011000108	-1.48554	0.0208276		AO090003000186	-0.990144	0.0558446		AO090010000386	0.622508	0.0111972
AO090012000430	0.440498	0.0208276		AO090009000151	-0.330422	0.0558446		AO090003001155	-0.475119	0.011264
AO090010000552	0.83325	0.0208363		AO090009000552	0.338482	0.0558448		AO090012000571	-1.80978	0.0112893
AO090009000314	-0.789877	0.0208991		AO090701000175	-1.10989	0.0560579		AO090012000897	-0.443761	0.0113095
AO090005001467	-0.897116	0.0208995		AO090038000420	-0.996107	0.0560579		AO090005000280	-0.984926	0.0113095
AO090005001121	0.52867	0.0209725		AO090120000102	-0.40034	0.0560579		ZY030194	0.646959	0.0113095
AO090001000747	1.20069	0.0209943		AO090010000142	-2.33774	0.0564231		AO090124000029	0.431352	0.0113095
AO090103000329	-0.82303	0.0210682		AO090023000509	0.891103	0.0564824		AO090010000051	-1.14578	0.0113095
AO090011000205	-0.695363	0.0210752		AO090102000044	0.292094	0.0564824		AO090011000838	-0.652863	0.0113095
AO090012000484	-0.436627	0.0210752		AO090102000282	1.08357	0.0564824		AO090010000025	0.705694	0.0113095
AO090009000671	0.54072	0.0211347		AO090005000756	-0.357913	0.0567133		AO090206000115	-0.653646	0.0113095
AO090026000542	-0.486543	0.0211347		AO090005000057	0.531645	0.0567133		AO090010000663	0.903103	0.0113212
AO090023000586	0.463409	0.0211347		AO090010000515	-0.289212	0.0567836		AO090124000044	-0.468491	0.0113212
AO090003000192	-0.477119	0.0211347		AO090011000267	-0.680041	0.0570595		AO090005001028	0.590869	0.0113773
AO090010000203	-0.471656	0.0211347		AO090023000092	0.298367	0.0572021		AO090023000932	-0.460719	0.0114141
AO090308000009	0.381965	0.021454		AO090011000695	0.306464	0.0572021		AO090005000189	0.573632	0.0114141
AO090026000705	-0.795598	0.021454		AO090103000092	0.307704	0.0572021		AO090011000079	1.1165	0.0114141
AO090012000783	-0.866029	0.021454		AO090011000109	0.66805	0.0572482		AO090003001226	-0.516812	0.0114836
AO090023000078	-0.451584	0.0214682		AO090102000255	-0.327718	0.0572482		AO090103000048	-0.376419	0.0115822
AO090003000186	-1.17921	0.0216606		AO090026000002	-1.27347	0.0575006		AO090005001613	0.419256	0.0116718
AO090102000043	0.664771	0.0216846		AO090011000101	0.367489	0.0575046		AO090010000014	0.767243	0.0116941
AO090020000074	-1.20408	0.0216846		AO090011000015	0.581534	0.0575046		AO090026000705	-0.886852	0.0117055
AO090012000988	0.530495	0.0216846		AO090011000205	-0.572126	0.0576951		AO090003000571	-1.12567	0.0117519
AO090005000278	-0.40536	0.0216846		AO090124000067	-0.330175	0.0576951		AO090020000562	0.396367	0.0117695
AO090038000563	-0.565537	0.0216846		AO090003000065	0.7494	0.0577723		AO090010000189	0.719595	0.0117724
ZY086811	-0.699395	0.0216846		AO090701000176	-0.670444	0.057817		AO090011000032	0.425501	0.0117972
ZY006844	-0.563872	0.0216846		AO090005000968	1.01929	0.057817		AO090009000073	0.898746	0.0118092
AO090003000907	-0.563414	0.0216846		AO090011000699	-0.689144	0.0580056		AO090001000406	1.19016	0.0118092
AO090003000029	-0.713746	0.0216846		AO090001000484	-0.682361	0.0580129		AO090012000708	-1.09356	0.0118306
AO090102000108	0.430522	0.0216846		AO090103000390	-0.691302	0.0580129		AO090020000038	0.621903	0.0118322
AO090012000893	0.972727	0.0217154		AO090103000259	0.301674	0.0580129		AO090009000277	-0.327257	0.0118611
AO090011000928	0.79153	0.0217221		AO090102000584	-0.381268	0.0581066		AO090005001230	-1.8639	0.0119248
AO090003000174	1.11413	0.0218504		AO090701000391	-0.250796	0.0581066		AO090120000200	0.988947	0.0119248
ZY087611	-1.43018	0.0219078		AO090009000493	-0.38565	0.0583182		AO090003000065	1.00289	0.0120139
AO090166000121	0.475749	0.0220771		AO090003000977	-0.655824	0.0583182		ZY087173	0.717469	0.012045
ZY008346	-0.501451	0.022099		AO090011000011	0.958775	0.0583671		AO090012000940	-0.536482	0.012045
AO090102000410	0.959564	0.0221477		ZY077810	0.589248	0.0583836		AO090012000331	0.374403	0.0120559
AO090120000314	-0.340846	0.0222027		AO090003000725	-0.277495	0.0585814		AO090003001201	0.638821	0.0120873
AO090020000521	-0.335468	0.0222368		AO090701000046	-1.13824	0.0589174		AO090003001065	-0.38368	0.0121449
AO090003001437	0.287632	0.0222488		AO090011000172	-0.497044	0.0590802		AO090701000126	0.77368	0.0121775
AO090001000404	0.49723	0.0222802		AO090023000260	-0.288156	0.0591667		AO090701000344	-0.67659	0.0121775
ZY006762	-0.790018	0.0222802		AO090020000282	-0.640821	0.0591667		AO090026000515	0.552447	0.0122034
AO090003000334	0.730672	0.0225696		AO090124000081	-0.669776	0.0591919		AO090020000218	0.6424	0.0122069
AO090010000098	-0.433798	0.0226845		AO090003000532	-0.796523	0.0595209		ZY092918	0.653471	0.0123621
ZY081121	0.341433	0.0226845		AO090010000227	-0.271018	0.0596507		AO090012000900	-1.32675	0.0124015
AO090003000576	1.20902	0.0226845		AO090120000434	-0.284465	0.0596507		AO090206000037	-0.948406	0.0125062
AO090012000263	0.902751	0.0230728		AO090020000093	-0.655269	0.0597083		AO090701000062	0.443919	0.0127442
AO090009000453	0.479115	0.0230728		AO090026000751	-0.304095	0.0597083		ZY008233	-0.341645	0.0127442
AO090023000307	-0.562664	0.0230767		ZY086696	0.239358	0.0597583		AO090023000034	-0.428591	0.0128246
AO090102000152	0.538897	0.0230814		AO090003000312	-1.47507	0.059788		AO090001000747	1.29928	0.0128246
AO090005000833	-0.492682	0.0230869		AO090023000980	-0.501001	0.059788		AO090026000599	0.686144	0.0128246
AO090011000473	0.880908	0.0232238		AO090102000609	0.294261	0.059788		AO090005000352	-0.41584	0.0128246
AO090023000940	-0.495873	0.0232238		AO090020000584	-0.31541	0.0598531		AO090020000072	-1.28539	0.0128753
AO090120000084	-1.19335	0.0233907		AO090003000258	-0.608172	0.0600407		AO090011000630	-1.95942	0.0129565
AO090103000306	0.367099	0.023554		AO090701000115	-0.367067	0.0600407		AO090011000139	0.584528	0.0130609
AO090001000709	-1.12899	0.0235843		AO090120000166	-0.52765	0.0600407		AO090009000627	-0.448857	0.0130609
ZY097646	0.749259	0.0236641		AO090020000705	-0.526641	0.0600407		AO090003000045	-0.598183	0.0130609
AO090103000371	0.40344	0.0238459		AO090003001112	-0.642014	0.0600407		AO090701000366	0.654238	0.0130791
AO090124000081	-0.793912	0.0238459		AO090011000716	-0.510839	0.0603797		AO090010000646	0.778262	0.013081
AO090020000444	-0.518338	0.0238965		AO090026000113	0.401522	0.0606138		AO090003000036	0.871104	0.013081
AO090012000156	0.943306	0.0240916		AO090026000288	-0.554961	0.0606952		AO090009000050	0.326213	0.0130856
ZY007292	0.375471	0.0241563		AO090010000592	0.395575	0.0607823		AO090701000673	0.499235	0.0131127
AO090001000555	-1.64567	0.0241563		AO090023000900	-0.788279	0.0608593		AO090001000565	-0.60841	0.0131127
AO090120000046	-0.94935	0.0242115		AO090010000663	0.650812	0.0608593		AO090005000135	-1.44518	0.0131908
AO090701000209	-0.543924	0.0242438		AO090009000402	-0.50399	0.0613136		AO090001000443	-0.349936	0.013212
ZY007312	-0.689895	0.024365		AO090103000070	-0.321242	0.0614373		AO090003000948	0.911776	0.0132283
AO090023000116	-1.15432	0.0244276		AO090003000029	-0.578581	0.0618708		AO090020000528	0.516676	0.0132972
AO090003000140	-0.814326	0.0244559		AO090005001484	-1.19097	0.0618708		AO090005000880	0.536875	0.0132972
AO090003000256	1.0754	0.0244754		AO090012000290	0.314383	0.0619509		AO090003000506	0.838212	0.0132972
AO090026000346	-0.359811	0.0244932		AO090012000708	-0.793198	0.0620381		AO090011000863	0.571419	0.0134437
AO090102000368	-0.397826	0.0245345		AO090023000586	0.371557	0.0623367		AO090010000152	0.455927	0.0134437
AO090005001114	0.576596	0.0245734		AO090012000701	-0.590839	0.0625193		AO090102000479	-0.472532	0.0134437
AO090011000929	-0.39595	0.0245734		AO090012000505	-0.924641	0.062791		AO090120000183	0.598685	0.0134437
ZY082174	-0.374186	0.0245912		AO090701000738	-0.413253	0.0628218		AO090010000704	0.365674	0.0134933
AO090012000429	-0.400544	0.0245912		AO090009000643	-0.333289	0.0631712		AO090003000614	0.726916	0.0134933
AO090005001627	-0.32525	0.0245912		AO090003001340	0.597945	0.0631761		AO090009000671	0.577752	0.0134933
AO090102000609	0.346775	0.0245912		AO090038000224	-0.903012	0.0634897		AO090038000066	-0.545408	0.013657
AO090103000146	0.464007	0.0245912		AO090103000401	-0.767371	0.0634897		AO090005001248	-0.885869	0.0136959
AO090005000414	-2.46925	0.0245912		AO090102000566	-0.457625	0.0636197		ZY029545	-0.984154	0.0137811
AO090005001493	1.02229	0.0245912		AO090001000555	-1.35908	0.063894		AO090009000691	-0.6589	0.0138148
AO090701000127	-0.585662	0.0245912		AO090003000130	-0.279559	0.0640096		AO090005000718	0.958661	0.0138256
AO090701000233	-1.61436	0.0245912		AO090020000348	-0.585884	0.0640096		AO090012000871	0.669495	0.0138701
AO090003000258	-0.716685	0.0246493		AO090023000912	-0.637954	0.06447		AO090166000100	1.25032	0.0138953
AO090003001062	-0.476348	0.0247119		AO090120000354	-0.320815	0.06447		AO090701000509	0.555778	0.0138975
AO090005001464	-0.641863	0.0247638		AO090005001203	-0.343332	0.0647421		AO090011000053	-3.01279	0.0139012
AO090011000525	0.419903	0.024815		AO090102000283	-0.326739	0.0647861		AO090010000746	-0.665484	0.0139012
AO090023000349	-1.46332	0.024815		AO090011000081	0.34687	0.0647861		AO090701000292	0.63031	0.0139012
AO090010000617	-2.47903	0.0248658		AO090103000002	-0.471106	0.0648022		AO090011000126	1.01708	0.0139089
AO090009000641	-0.648302	0.024876		AO090026000471	-0.616606	0.0648134		ZY007845	-0.49417	0.0139285
AO090023000092	0.343198	0.0249554		AO090701000344	-0.487948	0.0648134		AO090166000046	0.429589	0.0140229
AO090102000345	-0.666621	0.0249554		AO090005000933	-0.301896	0.0650358		AO090023000385	0.501202	0.0140382
AO090005001139	0.395417	0.0251448		AO090206000072	-0.383511	0.0650358		AO090010000227	-0.351996	0.0140553
AO090120000281	-0.409578	0.0251464		AO090005001493	0.84415	0.065288		AO090026000606	-0.628606	0.0140869
AO090103000091	0.817614	0.025364		AO090026000714	-0.575817	0.0655809		AO090001000453	-0.542222	0.0141181
AO090103000030	-0.364827	0.025364		AO090005001364	0.498393	0.0657356		ZY029178	0.994197	0.0141317
AO090003001204	1.08858	0.0254749		AO090003000062	0.738485	0.0657356		AO090012000290	0.412548	0.0142397
AO090003000036	0.764342	0.0254749		AO090012000430	0.34521	0.0657356		AO090038000418	-1.70132	0.0143317
AO090001000062	0.821997	0.0255616		AO090701000765	-0.318231	0.0657869		ZY007963	1.04536	0.0143317
AO090120000052	-1.28347	0.0255616		AO090003000571	-0.799019	0.0657869		ZY006723	-0.341322	0.0143521
AO090023000815	-0.346377	0.0255616		AO090701000182	0.350336	0.0660174		AO090102000413	-0.642105	0.0143542
AO090102000339	-0.97481	0.0255641		AO090102000511	0.256218	0.0661065		ZY080823	0.506896	0.0143602
AO090012000505	-1.09131	0.025656		AO090001000680	-1.0603	0.0663476		AO090011000109	0.849109	0.0143878
AO090701000673	0.437091	0.0257144		AO090001000443	-0.255503	0.0663476		AO090005001437	-0.451632	0.0144048
AO090003000035	0.427078	0.0257728		AO090102000276	-0.260373	0.0664802		AO090009000242	-0.601259	0.0144048
AO090003001194	-0.687989	0.0257728		AO090010000579	-0.472818	0.0664908		ZY098180	0.384596	0.0144048
AO090003000054	-0.492192	0.0258494		AO090038000471	-0.762311	0.0670194		AO090120000372	0.445003	0.0144048
AO090701000070	-0.764095	0.025872		AO090009000456	-0.522014	0.0670194		ZY098108	0.568867	0.0144088
AO090103000050	-0.574576	0.0259723		AO090026000599	0.495039	0.0670194		AO090020000074	-1.27193	0.0144159
AO090102000167	-0.476326	0.0262034		AO090103000020	0.98412	0.0670194		AO090023000144	0.520517	0.0144578
AO090011000053	-2.66482	0.0262815		AO090020000419	-0.824327	0.0670194		AO090701000015	0.444784	0.014465
AO090003000476	-0.687282	0.0264345		AO090701000209	-0.441261	0.0675293		AO090023000396	0.331039	0.014465
AO090005001538	1.16045	0.0265245		AO090003001421	0.750198	0.0675293		AO090026000751	-0.391271	0.0145116
AO090003000947	-0.292714	0.0267095		AO090001000453	-0.400904	0.0675293		AO090113000043	0.425484	0.0145152
AO090166000046	0.379386	0.0267326		AO090003001312	-0.50322	0.0679323		AO090701000391	-0.31949	0.0145301
AO090011000427	0.931957	0.0267714		AO090003001283	0.335156	0.0681564		AO090701000305	-0.609595	0.0145695
AO090011000428	1.05854	0.0267714		AO090005001189	-0.261058	0.0686868		AO090001000482	-0.382545	0.0146086
AO090026000471	-0.727113	0.0267714		ZY092918	0.464301	0.0686868		AO090010000617	-2.71368	0.0146764
AO090020000714	-1.46348	0.0267744		AO090003000982	0.537012	0.0689134		AO090023000291	0.4209	0.0146764
AO090102000173	-1.77644	0.0268346		AO090005001347	-0.340185	0.0689134		AO090012000119	-0.936264	0.0146979
AO090103000193	-0.852129	0.0268346		AO090005001230	-1.30981	0.0689134		ZY080899	0.388774	0.014744
AO090701000176	-0.759238	0.0268346		AO090102000586	0.816888	0.0689134		AO090005000543	-0.982302	0.0147799
AO090138000093	-0.809537	0.0268346		AO090009000468	-0.32524	0.0689134		AO090005001140	0.933439	0.0148617
AO090009000582	-0.529651	0.0268346		AO090020000384	0.650054	0.0689134		AO090038000377	-0.36054	0.0148764
AO090701000280	-0.405873	0.0268446		AO090103000048	-0.261699	0.0695079		AO090010000369	1.33321	0.0149103
AO090102000149	-0.628655	0.0268939		AO090009000714	-0.388032	0.0696095		ZY087801	0.396636	0.0149585
AO090026000543	0.724431	0.0269776		AO090701000045	0.567542	0.0697854		AO090103000020	1.3048	0.0149585
AO090038000224	-1.05191	0.027158		AO090003001032	-0.945389	0.0698799		AO090010000488	0.394117	0.0150358
AO090003000312	-1.68516	0.0272377		AO090010000537	0.952229	0.0698799		AO090011000631	0.650081	0.0150375
AO090026000819	-0.33407	0.0272377		AO090026000025	-0.408622	0.0700503		AO090010000532	0.715033	0.0152763
AO090005000480	-1.41871	0.0272377		AO090102000303	0.30883	0.0700558		AO090023000256	-0.354445	0.0152763
AO090166000100	1.09245	0.0272377		AO090124000077	-0.781296	0.0701029		AO090005000896	-0.534269	0.0153073
AO090009000369	-0.843427	0.0272377		AO090005000519	-0.249435	0.0701312		AO090010000179	0.815919	0.015324
AO090012000708	-0.915873	0.0272913		AO090102000146	0.597969	0.0701312		ZY029998	0.460659	0.0153319
AO090023000124	0.347262	0.0272913		AO090012000942	-0.653341	0.0709755		AO090010000355	0.706475	0.0153319
AO090701000854	0.643546	0.0278631		AO090001000337	-0.775552	0.0709755		AO090011000751	-0.620478	0.0153319
AO090009000208	0.328793	0.0278631		AO090005000102	-0.266932	0.0711377		AO090009000318	0.393073	0.0153319
ZY081706	-0.447734	0.0279335		AO090011000079	0.767804	0.0711377		AO090010000729	0.944421	0.015415
AO090120000006	0.555819	0.0282139		AO090011000411	-0.25294	0.0711807		AO090005001270	-0.498707	0.0154252
AO090026000720	-0.37139	0.0282139		AO090009000203	0.385245	0.0714559		AO090003000826	-0.429886	0.0154252
AO090701000214	-0.666488	0.0282139		AO090026000299	-1.54609	0.0714559		AO090005001331	-0.397055	0.0154455
AO090010000663	0.74137	0.0282582		AO090012000051	-0.633619	0.0714665		ZY087296	0.623778	0.0154916
AO090102000483	-0.484022	0.0283558		AO090701000128	-0.345397	0.0714665		AO090011000708	-0.988193	0.0155346
AO090005000436	-0.325403	0.0283882		AO090005001576	-0.750331	0.0716913		AO090010000725	-1.12092	0.0155683
AO090003000725	-0.311063	0.0283882		AO090011000408	-0.347103	0.0717445		AO090701000702	-0.512664	0.0157462
AO090003000798	0.587852	0.0283882		ZY030283	1.30149	0.0717445		AO090038000497	0.363307	0.0157462
AO090023000260	-0.323866	0.0283882		AO090010000445	0.792149	0.0717445		AO090026000639	0.464956	0.0157462
ZY077279	-0.401349	0.0284233		AO090011000432	0.27037	0.0717445		AO090038000333	-0.511533	0.0157462
AO090005001224	-0.86832	0.028515		AO090102000297	-0.578528	0.0717445		AO090138000117	0.638283	0.0157874
ZY007487	0.597839	0.028607		AO090001000569	-0.387636	0.0717445		AO090010000636	-0.483207	0.015865
AO090038000463	-1.2331	0.028607		AO090011000749	-0.279448	0.0717445		AO090020000537	0.51238	0.0159563
AO090113000004	-0.449864	0.0286695		AO090003000040	-0.458743	0.0717445		AO090003000416	-0.845461	0.0159647
AO090009000267	-0.401449	0.0286887		AO090001000741	-0.324392	0.0720877		AO090011000016	0.428968	0.0159647
AO090003000244	0.526489	0.0287815		AO090026000511	-0.547624	0.0720877		AO090003001099	0.776434	0.0159647
AO090005001431	-0.475535	0.029397		AO090026000697	-0.413458	0.0723575		AO090020000558	1.21074	0.0159975
AO090701000344	-0.560176	0.0295204		AO090010000566	-0.259807	0.0729791		AO090038000224	-1.15338	0.0159975
AO090010000767	-0.626462	0.0298207		AO090020000527	-0.491184	0.0731237		AO090023000763	-0.59553	0.0160573
AO090001000720	0.301189	0.0298809		ZY097982	-0.314774	0.0731237		AO090012000311	-0.396529	0.0160573
ZY006647	-0.954187	0.0299405		AO090023000745	-0.742937	0.0731257		AO090206000029	0.461263	0.0160573
AO090103000149	0.913404	0.0299643		AO090012000675	-0.595655	0.0735118		AO090026000478	-0.412368	0.0161139
AO090012000878	0.398351	0.0300782		AO090009000010	0.395023	0.073883		AO090003000629	-1.04988	0.0161445
AO090003000115	0.304946	0.0301613		AO090023000665	-0.399697	0.073883		AO090005001111	-0.356057	0.0162233
AO090102000586	0.951712	0.0301688		ZY087318	0.274191	0.073883		AO090005001071	-0.365564	0.0162233
AO090001000229	0.281669	0.0302931		AO090023000874	-0.336226	0.073883		AO090003001393	-0.897416	0.0162233
AO090009000332	0.280697	0.0305009		AO090011000916	0.306664	0.073883		AO090009000282	0.824356	0.0162233
AO090102000630	0.584823	0.0305299		AO090003000948	0.640949	0.0745243		AO090023000722	-0.967153	0.0162233
AO090005001119	-0.396806	0.0307131		AO090001000162	0.491831	0.074642		AO090166000084	1.02667	0.0162233
AO090038000388	-1.63147	0.0307803		AO090038000599	-0.420607	0.074642		AO090012000365	0.336332	0.0162233
AO090011000562	-0.57937	0.0309328		AO090038000276	0.608152	0.0748294		AO090001000749	-0.681423	0.0162233
AO090023000649	-0.546319	0.0309328		ZY006420	-0.248745	0.0749392		AO090003001229	0.450546	0.0163199
ZY007129	0.852697	0.0309328		AO090023000732	0.411362	0.0753229		AO090009000102	-0.507472	0.0163563
AO090020000639	0.682499	0.0312344		AO090023000385	0.35655	0.075665		AO090026000252	0.928163	0.0163682
AO090102000126	-0.465841	0.0312379		ZY080884	-0.466556	0.0765169		AO090003000830	0.82867	0.0163682
AO090038000418	-1.4474	0.031301		AO090005000880	0.375165	0.0765357		AO090701000028	-0.310643	0.0163682
AO090120000498	-0.500859	0.0313389		AO090103000091	0.647023	0.0765357		AO090005000174	-0.583962	0.0163682
ZY097755	-0.35309	0.0313685		AO090011000422	-0.268015	0.0765715		AO090011000931	-1.00029	0.0164005
AO090038000419	-1.59701	0.0315427		AO090102000595	-0.739287	0.0765715		AO090003000928	-0.799869	0.0165869
AO090138000150	0.881867	0.0319326		AO090023000468	-0.371194	0.0765715		ZY029230	0.610059	0.0166816
AO090012000513	0.461817	0.0319326		AO090001000410	0.252045	0.0765715		AO090010000221	0.604327	0.0166816
AO090206000072	-0.431905	0.0319747		AO090003001085	0.498991	0.0767171		AO090012000678	-0.660065	0.0166816
AO090120000354	-0.359868	0.0319756		AO090206000074	-0.510146	0.0767233		AO090005000670	0.614375	0.0166816
AO090009000277	-0.263476	0.0319846		AO090003000215	-0.287807	0.0769047		AO090103000153	1.61444	0.0166816
AO090005000158	0.841141	0.0320389		AO090010000644	0.761382	0.0775632		AO090001000709	-1.17031	0.0166852
AO090005001438	-0.411509	0.0320663		AO090003000144	-0.274156	0.0775972		AO090003001508	1.12664	0.0166959
AO090012000274	0.40667	0.0320789		AO090003001321	-0.372109	0.0775972		AO090003001400	-1.34225	0.0167005
AO090003000823	0.490523	0.0322716		AO090003000633	-0.224507	0.0775993		AO090023000465	-0.415693	0.0167005
AO090001000484	-0.736745	0.0323004		AO090009000709	-0.296901	0.0778456		AO090005001066	0.559612	0.016799
AO090003001250	-0.325659	0.0323033		AO090020000066	-0.222174	0.0781228		ZY080613	0.842703	0.0169324
AO090308000008	0.346451	0.0323033		AO090023000583	-0.264774	0.0781228		AO090003000545	-0.634767	0.0169358
AO090138000043	-2.55562	0.0323033		AO090113000130	-0.447881	0.0784945		AO090012000154	1.14817	0.0169427
AO090003000376	-0.708433	0.0323033		ZY087578	-0.294547	0.0784945		AO090003000090	-0.837278	0.0170157
AO090003000129	-0.567732	0.0323033		ZY077768	-0.369017	0.0784945		AO090020000280	-0.915054	0.0170157
AO090102000521	-0.304906	0.0323033		AO090009000211	-0.559963	0.0784945		AO090020000282	-0.784671	0.0170379
AO090003000310	-1.22898	0.0323033		AO090020000558	0.882368	0.0787604		AO090010000638	0.551571	0.0170482
ZY081738	-0.39497	0.0323033		AO090012000946	0.274255	0.0788764		AO090026000309	0.609002	0.0170482
AO090102000303	0.354438	0.0323033		AO090023000044	-0.312655	0.0790603		AO090012000399	-2.41044	0.0170959
AO090012000922	-0.372019	0.0323704		AO090009000553	-0.230914	0.0794719		AO090003001007	-0.473882	0.0170959
AO090023000470	-0.812615	0.0324083		AO090012000463	0.300695	0.0797803		AO090011000092	0.317712	0.0170959
AO090005000129	-0.594306	0.0324545		AO090003000804	-0.428202	0.0798555		AO090120000417	0.358843	0.0170959
AO090010000209	-0.389081	0.0324545		AO090005001578	-0.324919	0.0798555		AO090102000499	-0.318688	0.0172843
AO090009000682	-1.29497	0.0324545		AO090026000638	-0.457694	0.0798555		ZY030283	1.69277	0.0172929
AO090020000410	0.402541	0.0324545		ZY007338	0.253558	0.0798555		AO090009000151	-0.393876	0.0173149
AO090020000419	-0.930836	0.0324545		AO090012000217	-0.878872	0.0798555		AO090120000166	-0.647173	0.0173331
AO090026000298	-0.500124	0.0324545		AO090701000127	-0.452311	0.0799264		AO090701000066	-0.711889	0.017447
AO090701000575	-1.07526	0.0324545		AO090023000722	-0.704153	0.0801783		AO090701000175	-1.32203	0.017447
AO090009000212	-0.901665	0.0325349		AO090003000217	0.472143	0.0801783		AO090701000338	-0.864621	0.017447
AO090011000699	-0.739594	0.0325349		AO090103000193	-0.673619	0.0805498		AO090005001139	0.412916	0.017447
AO090026000005	-0.668822	0.0326455		AO090012000399	-1.77937	0.0806124		AO090206000064	0.591565	0.0174638
AO090011000781	-0.711356	0.0326504		AO090166000046	0.298944	0.0806124		AO090001000706	0.58504	0.0174638
ZY007376	-0.328154	0.0327719		AO090003001250	-0.270462	0.0806124		AO090009000369	-0.900326	0.0175893
AO090020000618	-0.787162	0.0328262		AO090011000931	-0.728675	0.0808048		AO090005000165	0.624743	0.0176038
AO090026000651	-0.425198	0.0329839		AO090026000494	-1.12434	0.0808048		AO090011000116	1.2716	0.0176038
AO090103000407	-1.0093	0.0330209		AO090003000269	0.412974	0.0808048		AO090701000575	-1.2043	0.0176038
AO090026000165	-0.327396	0.033074		AO090010000016	-0.29498	0.0808048		AO090011000100	0.380233	0.0176073
AO090011000939	-0.603813	0.0331656		AO090011000443	0.272719	0.0808048		AO090005000536	0.727002	0.0176073
AO090005001186	0.488417	0.033212		AO090102000509	-0.993909	0.0811383		AO090103000013	1.15487	0.0176327
AO090003000873	-0.524241	0.033212		AO090120000324	-0.489094	0.0811663		AO090003000186	-1.17237	0.0176432
AO090003001000	0.625746	0.033212		AO090103000030	-0.282473	0.0811663		AO090102000482	-0.83602	0.0176432
AO090026000511	-0.629223	0.033212		ZY006639	-0.282366	0.0811663		AO090020000513	-0.378286	0.0176432
AO090026000269	-0.487141	0.0332201		AO090012000266	0.527444	0.0813901		AO090012000596	0.430762	0.0176432
AO090009000558	0.368085	0.0333158		ZY097600	-0.467048	0.0818851		AO090001000430	-0.66067	0.0176556
AO090026000701	0.382696	0.0333158		AO090009000212	-0.746936	0.0822985		AO090009000581	0.444448	0.0176889
ZY008507	-0.599074	0.0333212		AO090011000483	-0.276838	0.0823083		AO090102000125	-1.1431	0.0177065
AO090038000262	-0.342382	0.0334161		AO090010000714	0.492825	0.0823083		AO090005001641	-0.595763	0.0178018
AO090010000270	0.350273	0.0334996		AO090023000961	0.403931	0.083221		AO090003000593	0.475826	0.0178097
AO090001000091	0.803126	0.0335989		AO090001000729	-0.323658	0.083221		AO090003000174	1.10806	0.0179091
AO090001000619	1.1831	0.0335989		AO090003000967	-0.502421	0.0833143		AO090026000720	-0.397013	0.0179299
AO090038000584	-1.4066	0.0335989		AO090701000588	-0.641527	0.0833143		AO090011000624	-0.498596	0.017944
AO090005000670	0.53343	0.0335989		AO090138000093	-0.632299	0.0833143		AO090011000021	0.416921	0.0179832
AO090103000401	-0.839505	0.0337269		AO090026000003	-1.12315	0.0833143		AO090005000967	-1.74622	0.0180452
AO090005000896	-0.451384	0.0337467		AO090023000628	-0.943124	0.0833143		AO090120000028	0.327514	0.0182109
AO090120000303	-0.638849	0.0337982		AO090026000227	-0.457066	0.0837282		AO090003000067	0.281713	0.0183479
AO090103000128	0.832082	0.0337982		AO090102000440	0.578457	0.0847603		AO090023000611	-0.715802	0.0183479
AO090102000209	0.333595	0.0338031		AO090005000304	-0.907003	0.084841		AO090005001347	-0.428346	0.0183896
AO090003001180	-0.33054	0.0338601		AO090005000189	0.372006	0.084841		AO090103000456	0.738251	0.0184725
ZY080445	-0.491835	0.0338601		AO090020000518	-0.312812	0.084841		AO090023000961	0.540554	0.0185355
AO090026000300	0.339532	0.0339477		AO090003000576	0.893649	0.0850622		AO090005000899	0.793062	0.0185555
AO090020000192	1.30585	0.0341122		AO090038000584	-1.16575	0.0850622		AO090011000744	0.493282	0.0185606
AO090001000490	0.696598	0.0341137		AO090001000709	-0.842222	0.0851012		ZY080459	0.419898	0.0186544
AO090102000350	0.484605	0.034165		AO090701000815	-0.726037	0.085275		AO090012000174	-0.826474	0.0186544
ZY098156	-0.28686	0.034165		AO090701000339	-0.273558	0.085275		AO090001000654	-0.621071	0.01871
AO090023000745	-0.848486	0.034165		AO090001000598	-0.367453	0.085275		AO090011000050	0.347762	0.0187266
AO090003000979	-1.02017	0.0341808		AO090003001194	-0.527144	0.085275		AO090023000366	0.489081	0.0187383
ZY080707	-0.575616	0.0346308		AO090003000441	0.280048	0.085381		AO090009000468	-0.407479	0.0187395
ZY086696	0.254729	0.0346308		AO090023000193	0.523408	0.0854496		ZY037233	0.43602	0.0187395
ZY077836	-0.483263	0.0347657		AO090102000149	-0.487057	0.0855373		AO090701000738	-0.501887	0.0187651
AO090005001122	-0.516479	0.0349539		AO090023000872	-0.751457	0.0855373		AO090001000294	0.824268	0.0187915
AO090011000172	-0.524936	0.0350404		AO090103000474	-0.237832	0.0855373		AO090005000005	0.343534	0.0188156
AO090038000377	-0.299225	0.0350404		AO090003000305	-0.258688	0.0857078		AO090003000570	-0.679962	0.0188652
AO090012000267	0.342092	0.0350428		AO090005000104	0.597653	0.0857078		AO090020000444	-0.520092	0.0188652
AO090038000287	-0.324479	0.0351282		AO090001000338	-0.343806	0.0857574		AO090103000145	0.717656	0.0189021
AO090124000091	-0.393777	0.0351282		AO090020000283	-0.747879	0.085847		AO090124000050	1.17051	0.018973
AO090102000613	-0.698391	0.0351282		AO090005001412	-0.526417	0.0858984		AO090020000246	-0.46563	0.0190186
AO090005000236	0.321668	0.0352284		AO090012000800	-0.354011	0.0858984		AO090103000401	-0.931107	0.0190186
AO090023000884	-0.522706	0.0352532		AO090003000310	-0.997708	0.0858984		AO090120000326	-0.569406	0.0190756
AO090010000127	-0.431547	0.0352532		AO090102000485	-0.341906	0.0858984		AO090102000635	-0.563575	0.0190756
AO090009000684	-0.466535	0.0352532		AO090009000146	-0.814861	0.0858984		AO090003000845	-0.359707	0.0192179
AO090010000603	0.310651	0.0352532		AO090701000715	-0.422466	0.0858984		AO090010000592	0.472541	0.0192179
AO090003000213	-0.285013	0.0352532		AO090023000785	-0.493233	0.0858984		AO090103000092	0.358925	0.0192179
AO090020000616	-0.313875	0.0353893		AO090701000093	-0.325949	0.0858984		AO090010000098	-0.427029	0.0192547
AO090001000563	-0.430797	0.0354221		AO090701000082	-0.369096	0.0858984		AO090012000019	-0.413214	0.0192888
AO090009000391	-0.492867	0.0354377		AO090003000124	-0.623163	0.0858984		AO090038000017	0.525367	0.0193201
AO090206000053	-1.18101	0.0354377		AO090020000515	-0.521047	0.0858984		ZY081496	1.23351	0.0193283
AO090005001230	-1.44725	0.0355517		AO090023000884	-0.436139	0.0858984		AO090005001456	1.25198	0.0193283
AO090011000716	-0.541179	0.0355517		AO090206000085	-0.584555	0.0858984		AO090701000468	0.374175	0.0194196
ZY080952	-0.664046	0.0355517		AO090005001558	0.357638	0.0858984		AO090010000744	0.800504	0.0194631
AO090005000756	-0.369498	0.0356515		AO090701000720	-0.372538	0.0858984		AO090005000705	0.331114	0.0194631
AO090023000800	-0.456216	0.0358637		AO090138000117	0.447744	0.0858984		AO090011000486	-0.370138	0.0194832
AO090023000236	0.312542	0.0363188		AO090003000140	-0.608106	0.0858984		AO090001000701	-0.438847	0.0194832
AO090010000179	0.674598	0.0363188		AO090003000570	-0.502881	0.0858984		AO090023000307	-0.553877	0.0195015
AO090023000980	-0.525713	0.0364189		AO090026000065	-0.25813	0.0860341		AO090005000427	0.778329	0.0195892
ZY029230	0.516533	0.0365175		AO090023000113	-0.292893	0.0866519		AO090102000573	-0.697273	0.0196555
AO090003000121	-0.589896	0.0365192		AO090011000630	-1.29506	0.0866891		AO090023000032	-1.20167	0.0197256
ZY077810	0.61232	0.0365192		AO090026000500	0.256871	0.0872087		AO090124000043	-0.485984	0.0197256
AO090206000085	-0.69298	0.0365192		AO090120000344	1.0574	0.0872087		AO090011000065	0.934804	0.0197737
AO090023000665	-0.448767	0.0365192		AO090701000235	-0.585967	0.0874492		AO090001000404	0.483468	0.0197844
AO090701000066	-0.61004	0.0365192		AO090009000202	-0.262401	0.0874504		AO090003000331	0.58156	0.0197844
AO090038000029	-0.378096	0.0365192		AO090005001197	0.328004	0.0875944		AO090001000458	-0.42027	0.019789
AO090020000280	-0.778443	0.0365192		AO090102000313	-0.247321	0.0875944		AO090011000379	0.740595	0.0198271
AO090701000815	-0.8542	0.0365192		ZY037233	0.319594	0.0875944		ZY098232	0.440279	0.0198822
AO090009000378	-0.769932	0.0365192		AO090003000506	0.556174	0.0875944		AO090012000556	0.651303	0.0199436
AO090003000065	0.773482	0.0365192		AO090701000238	-1.07993	0.0875944		AO090005000756	-0.41146	0.0199436
AO090038000599	-0.472947	0.0366514		AO090012000988	0.380642	0.0875944		AO090003000582	-0.413155	0.0200345
AO090026000355	0.46522	0.0366514		AO090011000777	0.58448	0.0880603		AO090011000777	0.782654	0.0200345
AO090010000142	-2.387	0.0366514		AO090009000314	-0.558557	0.0885686		AO090102000043	0.637417	0.0200345
AO090005001420	-0.484268	0.036751		AO090001000660	-0.403342	0.0885712		AO090003001047	-0.37756	0.0200345
AO090038000367	-0.830755	0.0367931		AO090102000265	0.364158	0.0890431		AO090011000014	0.413977	0.0200345
AO090005001597	1.66348	0.0368428		AO090701000360	-0.293967	0.0890675		AO090026000465	0.342571	0.0200554
AO090003001169	-0.513852	0.0368428		AO090701000066	-0.507746	0.0896157		AO090009000262	0.379772	0.0200554
AO090009000262	0.338135	0.0368428		AO090001000558	-0.329383	0.0896232		AO090023000640	-0.466263	0.0200554
AO090020000583	-0.660786	0.0368428		AO090701000669	-0.595553	0.0896232		AO090009000145	0.44476	0.0201537
AO090010000473	-0.708425	0.0368428		ZY097990	0.336536	0.0900459		AO090038000319	0.47609	0.0202103
AO090003001107	0.59497	0.0368428		AO090003000859	0.486244	0.090106		AO090038000629	0.371808	0.0202278
AO090009000291	0.81736	0.0368901		AO090010000543	0.885089	0.0902801		AO090120000190	-0.501461	0.0202278
AO090023000478	-0.80354	0.0369661		AO090124000052	1.0176	0.0904525		AO090701000242	0.480337	0.0202525
AO090124000077	-0.85651	0.0369661		AO090009000475	0.468033	0.0905034		AO090003000312	-1.72182	0.0202948
AO090026000033	0.818372	0.0369661		AO090026000248	-0.520729	0.0911206		AO090026000437	-0.491413	0.0202948
AO090009000062	0.361162	0.0369661		AO090005000158	0.66543	0.0912497		AO090001000090	0.312272	0.0202948
AO090023000841	-0.294877	0.0370685		ZY007619	-0.585645	0.0912497		AO090011000602	-0.362272	0.0202948
AO090012000051	-0.697986	0.0371243		ZY097819	-0.339236	0.0912497		AO090038000563	-0.53973	0.0203483
AO090026000662	0.585908	0.0371653		AO090001000671	-0.296259	0.0922958		AO090023000352	0.559149	0.0203483
AO090701000588	-0.74342	0.0371653		AO090038000305	-0.421484	0.0927883		AO090701000082	-0.486327	0.0203483
AO090102000313	-0.292864	0.0371653		AO090012000174	-0.594527	0.092993		AO090012000328	0.506201	0.0203483
AO090003000977	-0.673983	0.037384		AO090103000329	-0.574912	0.0931908		AO090001000259	0.329907	0.0203654
AO090003001355	-0.269996	0.0373879		AO090026000819	-0.251868	0.0933684		AO090701000532	0.489628	0.0203654
AO090023000382	0.590156	0.0374321		AO090103000050	-0.426898	0.0935293		AO090023000912	-0.759832	0.0204108
AO090102000566	-0.483183	0.037547		AO090009000369	-0.635121	0.0938393		AO090005001494	0.411742	0.0204919
AO090011000630	-1.52309	0.037547		AO090020000280	-0.637031	0.0952985		AO090026000299	-1.90421	0.0204919
AO090102000114	-0.440268	0.0375759		AO090011000068	0.397858	0.0954086		AO090012000156	0.923106	0.0205107
AO090011000343	-0.279463	0.0378202		AO090003001084	0.490109	0.0957049		AO090003001084	0.665632	0.0205107
AO090023000785	-0.575832	0.0379433		AO090005000353	-0.312581	0.0957938		AO090023000584	0.450247	0.0205391
AO090701000360	-0.347828	0.0379433		ZY097751	-0.26865	0.0957951		AO090011000119	2.31729	0.0205884
AO090124000001	-0.457757	0.0379433		AO090003000448	-0.224694	0.09612		AO090005001198	0.663793	0.0205884
AO090011000060	-1.36878	0.0380064		AO090026000107	-0.325151	0.09612		ZY081504	-0.469479	0.0205884
ZY080631	-0.342739	0.0380064		AO090005001420	-0.39588	0.09612		AO090003000394	0.38505	0.0206503
AO090102000573	-0.609713	0.0380064		AO090102000525	-0.402518	0.09612		AO090020000424	0.837666	0.0206503
AO090701000235	-0.68803	0.0380064		AO090001000749	-0.46618	0.09612		AO090003000909	0.634292	0.0207818
AO090701000858	-0.343784	0.0382033		AO090102000639	-0.42334	0.09612		ZY080793	1.34596	0.0207849
AO090011000408	-0.379554	0.0382126		AO090023000257	0.343588	0.09612		AO090003001413	0.864466	0.0208039
AO090003001456	0.965655	0.0382384		AO090012000678	-0.45429	0.096505		AO090038000483	-0.970747	0.0208359
AO090020000450	0.520196	0.0382868		AO090103000387	-0.230966	0.096505		AO090009000201	-0.68883	0.0208807
AO090113000114	-0.316167	0.0383		ZY080707	-0.460402	0.096505		AO090009000310	-0.459292	0.0208807
AO090102000185	0.431576	0.038314		AO090005000879	-0.618576	0.0965937		ZY081013	0.447225	0.0209048
AO090011000578	-0.513403	0.038415		AO090120000006	0.417947	0.0965937		AO090023000592	0.560159	0.0209517
AO090011000267	-0.685169	0.0385304		AO090011000397	0.356925	0.0972205		AO090003000725	-0.317874	0.0209517
AO090011000464	-0.516693	0.0385304		AO090023001006	-0.454058	0.0975352		AO090020000340	0.623752	0.0210688
AO090023000611	-0.61048	0.0385304		AO090010000473	-0.576951	0.0975461		AO090003000129	-0.599585	0.0211115
AO090206000064	0.497378	0.0385551		AO090038000262	-0.269885	0.0975461		AO090003000384	0.366481	0.0211115
AO090012000556	0.568856	0.0386332		AO090003000064	0.293338	0.0980319		AO090026000752	-0.735272	0.0211613
AO090003001336	-0.422609	0.0387454		AO090701000305	-0.401542	0.0982002		AO090026000432	0.615659	0.0211789
AO090102000488	-0.313234	0.0387454		AO090103000456	0.520436	0.0982015		AO090009000552	0.379342	0.0211789
AO090206000038	-0.543884	0.038757		AO090020000615	-0.329586	0.0982015		AO090011000140	0.551922	0.0212593
AO090103000107	0.350053	0.038757		AO090020000399	-0.323158	0.0985274		AO090003000439	-1.08976	0.0213228
AO090010000723	0.420589	0.0388341		AO090003000180	-0.282509	0.0985614		AO090023000382	0.652907	0.0214968
AO090023000796	-0.512432	0.0389403		AO090005001472	-0.206129	0.0986835		AO090102000320	0.447331	0.0215263
AO090003000045	-0.460221	0.0389403		ZY092546	-0.470675	0.0986835		AO090701000676	-0.540118	0.0215986
AO090023000583	-0.295298	0.0390027		AO090026000129	-0.24473	0.0986835		AO090003000665	-0.382279	0.0216355
AO090023000034	-0.327778	0.0390496		ZY077279	-0.300401	0.0986835		AO090120000304	-0.311378	0.021726
AO090120000474	0.417163	0.0392877		AO090701000077	0.377921	0.0986835		AO090103000406	-2.07219	0.0217491
AO090003001112	-0.656455	0.0393418		AO090103000306	0.259624	0.0986835		ZY081706	-0.450854	0.0217635
AO090003001226	-0.383078	0.0397375		AO090113000080	-0.245445	0.0986835		AO090003000704	0.915546	0.0218313
AO090001000508	-1.12288	0.0399311		AO090026000640	-0.308363	0.0989081		AO090038000339	1.11517	0.0218613
AO090010000461	-0.279879	0.0401421		AO090005000614	0.502148	0.0989502		AO090023000524	0.631334	0.0218613
AO090103000097	-0.423883	0.0401421		AO090011000486	-0.264061	0.0990412		AO090005000941	-0.65799	0.0218613
AO090166000101	0.368947	0.0402771		AO090009000310	-0.33505	0.0991808		AO090005000436	-0.328608	0.0218613
AO090005001582	0.372668	0.0404102		AO090003000394	0.279787	0.0993666		AO090038000016	1.44321	0.0218613
AO090005001397	0.662792	0.0404102		AO090701000772	-0.354193	0.0993666		AO090001000381	0.452547	0.0218613
AO090701000676	-0.477734	0.0404102		AO090005000543	-0.645325	0.0995382		AO090011000104	0.386832	0.0219186
ZY097600	-0.524927	0.0404104		AO090005001530	-0.491745	0.0998217		ZY082145	0.344488	0.0219376
AO090009000557	-1.84428	0.0404104		ZY082174	-0.266655	0.100181		AO090003001000	0.660356	0.0219477
AO090003001382	0.286386	0.0404104		AO090138000056	-0.285829	0.100456		AO090003001121	0.69474	0.0219667
AO090012000800	-0.404273	0.040548		AO090012000924	-0.341823	0.100456		AO090020000339	-0.609911	0.0219703
AO090011000751	-0.494476	0.040548		AO090026000820	-0.36848	0.100467		AO090010000684	-1.40221	0.0220294
AO090012000871	0.517747	0.040548		AO090020000450	0.424104	0.100467		AO090120000344	1.36745	0.0220824
ZY080390	-0.78041	0.040548		AO090005001355	-0.495424	0.100467		AO090012000721	0.683744	0.0220824
AO090005001044	0.601265	0.0408624		AO090701000070	-0.552823	0.100467		ZY097858	0.776693	0.0221009
AO090023000640	-0.401574	0.0409593		AO090003001247	-0.249873	0.100467		AO090038000420	-1.1035	0.0221392
AO090003000080	-0.528921	0.0410384		AO090120000125	-0.731809	0.100467		AO090005001364	0.581841	0.0224161
AO090102000360	-1.19693	0.0410645		ZY086651	-0.273899	0.100467		AO090009000039	0.404792	0.0224326
AO090005001312	-0.906986	0.0410695		AO090011000108	-1.00548	0.100467		AO090026000034	2.05161	0.0224668
AO090023000912	-0.657408	0.0411191		AO090012000629	-0.290696	0.100467		AO090009000582	-0.522121	0.0225691
AO090026000056	-0.41917	0.0411191		AO090011000462	-0.484844	0.100467		AO090003000645	0.430507	0.0225953
ZY086726	-0.93227	0.0411755		AO090003000418	-0.394563	0.100863		AO090120000058	-0.543463	0.0225953
AO090020000582	0.411988	0.0411755		AO090020000667	0.271273	0.100891		AO090701000533	0.529677	0.0225953
AO090012000742	0.309287	0.0411755		AO090701000758	-0.291283	0.101207		AO090026000113	0.455809	0.0226137
AO090005001058	-0.52272	0.0412585		AO090011000670	-0.458534	0.101643		AO090023000806	-0.773802	0.0226375
AO090120000434	-0.285422	0.0412858		AO090011000170	-1.31197	0.101681		AO090005001180	-0.573571	0.0226375
AO090011000111	0.419629	0.0413743		AO090023000314	-0.792358	0.101858		AO090005000166	-0.385356	0.0226375
AO090003001155	-0.34502	0.0413788		AO090011000577	0.668046	0.101977		AO090120000084	-1.12566	0.0226712
ZY080793	1.16769	0.0414116		AO090011000021	0.287374	0.10214		AO090113000146	-0.385175	0.0226712
AO090001000075	0.490089	0.0414308		AO090038000057	-0.892539	0.102799		AO090038000537	-0.340015	0.0226973
AO090011000044	-0.482801	0.0415791		AO090010000729	0.619901	0.102799		AO090012000505	-1.05824	0.0227297
AO090005000519	-0.26344	0.0416172		AO090120000314	-0.233826	0.102799		AO090010000598	0.313451	0.0227317
AO090003000183	-0.588328	0.0416172		AO090003000909	0.45563	0.102799		AO090003000335	0.320027	0.0227568
AO090001000654	-0.519666	0.0416634		AO090012001004	-0.196298	0.102799		AO090102000566	-0.525519	0.0227568
AO090102000095	-1.81591	0.041853		AO090026000130	-0.277103	0.102951		AO090005000254	0.33363	0.0227577
AO090005000551	0.488224	0.0426457		AO090138000025	0.260394	0.102951		AO090003000167	-0.554872	0.0228152
AO090020000285	-0.495952	0.0426457		AO090020000019	-0.633575	0.102952		AO090010000354	0.433836	0.0228289
AO090003001508	0.907802	0.0426457		AO090102000499	-0.216052	0.102952		ZY088073	0.337796	0.0228367
AO090012001015	-0.343197	0.0427332		AO090011000781	-0.544344	0.102954		AO090038000482	-1.09262	0.0228415
ZY080692	0.384804	0.0427377		AO090012000179	0.485138	0.103457		AO090009000284	0.796075	0.0228767
AO090020000515	-0.58678	0.0428086		AO090003000300	-0.358691	0.103457		AO090701000601	-0.466144	0.0229744
AO090120000190	-0.426977	0.0428708		AO090005001343	0.853698	0.103585		AO090113000188	0.394043	0.0229851
AO090026000785	-0.318431	0.0429903		AO090003000213	-0.223058	0.103752		AO090003000304	0.509136	0.0229896
AO090005001524	0.497865	0.0430295		AO090011000392	0.715336	0.103828		AO090001000535	0.375237	0.0229896
AO090020000705	-0.524179	0.0431766		AO090003000390	-0.262645	0.103828		AO090010000462	0.64878	0.023127
AO090003000038	0.887441	0.0431766		AO090003000331	0.40884	0.103848		AO090020000470	0.398013	0.0231553
AO090113000130	-0.485626	0.0431954		ZY006837	0.226016	0.103848		AO090026000357	0.588105	0.0232151
AO090120000319	0.336932	0.0431954		AO090120000083	0.218649	0.103848		AO090011000051	0.34087	0.0232485
ZY029587	0.274818	0.0432796		AO090020000344	-0.471088	0.103848		AO090023000634	0.856412	0.0233939
AO090012000675	-0.631582	0.0434785		AO090001000710	-0.325897	0.104136		AO090011000438	0.473103	0.0234011
AO090020000041	-0.541724	0.0435205		AO090038000339	0.807391	0.104136		AO090003001535	0.496955	0.0234295
AO090005000164	-0.591674	0.0437217		AO090120000414	-0.341515	0.104542		AO090120000283	-0.334976	0.0235422
AO090003000804	-0.465305	0.0437217		AO090010000466	-0.272136	0.104723		AO090701000108	-0.500547	0.023559
AO090026000695	-0.80942	0.0437217		AO090011000379	0.519383	0.104753		AO090701000019	-0.443079	0.0236155
AO090103000145	0.594631	0.0437217		AO090012000275	-0.575759	0.104911		ZY086789	0.436254	0.0236155
AO090102000229	-0.423657	0.0437217		AO090102000347	-0.328011	0.105972		AO090005001279	0.783131	0.0236155
AO090011000575	-0.302183	0.0437217		AO090005001572	0.314598	0.105972		AO090001000275	-0.502467	0.0236155
AO090005001231	-0.552745	0.0438114		AO090120000429	-0.715717	0.105972		AO090001000680	-1.22071	0.0236155
AO090001000338	-0.382876	0.0438114		AO090003000167	-0.405185	0.106045		AO090023000346	0.280826	0.0236155
AO090026000598	-0.628298	0.0438114		AO090003001127	-0.289499	0.10631		AO090005000614	0.662498	0.0236155
AO090026000371	-0.292031	0.0438114		AO090020000489	-0.530553	0.106573		AO090020000066	-0.269795	0.0236155
AO090020000283	-0.832427	0.0439336		AO090206000053	-0.916974	0.106573		AO090026000316	0.411486	0.0236155
AO090103000002	-0.476487	0.0439653		AO090701000421	-0.535188	0.106573		AO090038000305	-0.543706	0.0236238
AO090003000570	-0.561692	0.0439653		ZY029620	-0.312526	0.106841		AO090026000130	-0.370642	0.0237648
AO090012000678	-0.525208	0.0441401		AO090023000470	-0.610909	0.107161		AO090026000640	-0.40591	0.0237881
AO090012000946	0.295322	0.0443927		AO090023000297	-0.404368	0.107161		AO090138000135	1.12999	0.0238063
AO090005001340	0.266168	0.0443927		AO090701000366	0.40309	0.107161		AO090011000464	-0.558191	0.0239179
AO090011000942	-0.949332	0.0444096		AO090009000703	-0.664138	0.10723		AO090103000005	0.36114	0.0239179
AO090005000075	0.450319	0.0444968		AO090005001233	-0.395342	0.107254		AO090020000517	0.455769	0.0239179
AO090701000748	-0.517699	0.0447265		AO090003001502	0.73889	0.107254		AO090001000555	-1.53823	0.0239179
AO090023000054	0.597214	0.0447792		AO090005000055	-0.265727	0.107484		AO090003001006	-0.54833	0.0239662
AO090020000301	1.15072	0.0447942		AO090012000742	0.250859	0.108218		AO090003000659	-0.442179	0.0241185
AO090005000582	0.474884	0.0448285		AO090124000073	0.452221	0.108218		AO090020000162	0.623072	0.0241742
AO090011000778	-0.402549	0.0450847		AO090012000851	0.28728	0.108218		ZY081745	-0.541146	0.0242092
AO090010000481	-0.270505	0.0451198		AO090010000160	0.247406	0.108218		AO090026000064	-0.599938	0.0243918
AO090026000484	0.682621	0.0451213		AO090138000045	-0.533907	0.108218		AO090020000693	0.843364	0.0244658
AO090023000628	-1.02991	0.0451772		AO090003001020	-0.237465	0.108353		AO090001000507	-1.06087	0.0244755
AO090003001542	-0.329447	0.0451813		AO090005000705	0.228087	0.108353		AO090701000084	-0.524405	0.0245402
ZY092546	-0.544649	0.0452045		AO090124000091	-0.302563	0.108353		AO090166000121	0.431528	0.0245453
AO090005001576	-0.778287	0.0452045		AO090138000109	-0.708383	0.108649		AO090120000102	-0.430212	0.0245453
AO090011000931	-0.785963	0.0453898		AO090011000861	-0.206885	0.108915		AO090103000422	0.86364	0.0245872
AO090020000528	0.381713	0.0453898		AO090038000279	-0.285436	0.109119		AO090003000403	1.21434	0.0246074
AO090701000082	-0.407463	0.0453898		AO090103000334	-0.26408	0.109201		AO090020000650	-0.512078	0.0246884
AO090023000710	0.338062	0.0453898		AO090023000728	-0.331533	0.109201		AO090010000271	0.328921	0.0246929
AO090001000381	0.38726	0.0453898		AO090003000227	0.635037	0.109334		AO090011000386	0.427348	0.0248856
AO090005000705	0.273195	0.0453898		AO090701000676	-0.38295	0.109334		AO090009000557	-1.99653	0.0250416
AO090038000337	-0.292808	0.0454949		AO090003000367	-0.538497	0.109848		AO090103000144	0.2872	0.0250535
AO090005000429	-0.733158	0.0455009		AO090011000928	0.526535	0.109848		AO090005001469	0.462778	0.0250568
AO090012000616	-0.291325	0.0455009		AO090038000563	-0.375415	0.109917		AO090023000392	0.440577	0.0250568
AO090001000749	-0.532546	0.0455009		ZY087182	0.309575	0.109955		AO090038000085	0.501427	0.0250568
AO090005000860	-0.380556	0.0456514		AO090020000473	-0.288294	0.109955		AO090009000046	0.431895	0.0250959
ZY029593	0.612504	0.0457567		AO090124000070	-0.500739	0.109955		AO090038000585	-0.636233	0.0250959
ZY085753	-0.441089	0.0457567		AO090701000859	0.808131	0.109955		AO090011000577	0.87656	0.0251369
AO090138000075	1.34847	0.0458202		AO090012001019	-0.482106	0.110129		AO090026000819	-0.31997	0.0251636
AO090020000384	0.662018	0.0458202		AO090026000490	-0.685427	0.110474		AO090005000480	-1.35853	0.025173
AO090023000468	-0.391204	0.0458202		AO090120000129	-0.432831	0.110765		AO090023000337	-0.652757	0.0251871
AO090003000571	-0.801255	0.0458202		AO090009000414	-1.21138	0.111012		AO090011000172	-0.540027	0.0252535
AO090120000408	-0.311608	0.0458202		AO090005001431	-0.342888	0.111012		AO090005000719	-0.521264	0.0252535
AO090001000659	-0.717037	0.0458202		AO090026000515	0.330236	0.111083		AO090102000512	-0.572418	0.0253615
AO090005001111	-0.277048	0.0459091		AO090011000562	-0.422781	0.111396		AO090012000629	-0.378369	0.0254205
AO090003000997	-0.610767	0.0459221		AO090701000028	-0.201386	0.111402		AO090138000056	-0.370996	0.0254921
AO090011000871	0.366963	0.0459221		AO090010000214	-0.564298	0.111854		AO090001000710	-0.429683	0.0254921
AO090001000569	-0.39984	0.0459221		AO090023000506	-0.539125	0.111854		ZY077768	-0.439365	0.0254921
AO090005001436	-0.324919	0.0459221		AO090023000241	-0.282371	0.11193		AO090005001280	-0.329737	0.0254921
AO090012001013	0.242617	0.0459421		AO090009000545	0.709172	0.11193		AO090103000050	-0.539842	0.0255954
AO090005001270	-0.381685	0.0461013		AO090003000220	-0.298329	0.11193		AO090023000728	-0.443916	0.0255954
AO090023000997	-0.323527	0.0461013		ZY008233	-0.205432	0.11193		AO090005000256	0.495861	0.0257119
AO090701000126	0.554823	0.0461013		AO090010000767	-0.451461	0.11193		AO090011000091	0.293851	0.0257266
AO090026000309	0.479796	0.0461738		AO090003000495	-0.545505	0.11197		AO090102000173	-1.68127	0.0257374
AO090011000411	-0.259186	0.0461738		AO090005000718	0.5888	0.11197		AO090005000765	0.351975	0.0257374
ZY092445	0.586812	0.0461738		AO090026000077	0.345476	0.11197		ZY097646	0.682251	0.0257374
AO090020000282	-0.617406	0.0461888		AO090003001294	-0.647248	0.11197		AO090009000711	-0.715977	0.0257374
AO090012000964	-0.546501	0.0461888		AO090012000871	0.411305	0.11197		AO090166000045	0.636107	0.0257374
AO090011000661	-0.295576	0.0461888		AO090005000437	0.47731	0.11197		AO090038000146	0.316723	0.0257374
AO090701000839	0.686545	0.0461888		AO090138000121	-0.352408	0.11197		AO090011000358	-0.264229	0.0257374
ZY081735	0.766738	0.0463439		AO090005000629	-0.562947	0.11197		ZY080573	0.358229	0.0257374
AO090023000870	-1.04787	0.0463522		ZY008346	-0.331593	0.11197		AO090026000025	-0.466428	0.0257374
AO090009000651	-0.949967	0.0463522		AO090026000231	0.463218	0.11197		AO090011000666	-0.307586	0.0257374
AO090020000288	-0.527334	0.0463522		AO090001000430	-0.436392	0.11197		AO090701000318	-1.05435	0.0257374
AO090023000634	0.740212	0.046402		AO090011000041	0.76253	0.11197		AO090113000004	-0.433267	0.0257374
AO090026000697	-0.425297	0.0465087		AO090102000151	-0.288867	0.11197		AO090005001535	-0.442273	0.0257829
AO090020000635	0.475309	0.0467351		AO090701000107	-0.340407	0.112073		AO090005001138	0.369666	0.0259491
AO090023000098	-0.468307	0.0468288		AO090023000966	-0.597545	0.112308		AO090011000381	0.370079	0.0259536
AO090023000900	-0.764009	0.0469489		AO090003000645	0.305197	0.112308		AO090206000057	-0.579625	0.0260184
AO090001000741	-0.332447	0.0469489		AO090005001547	0.862464	0.112308		AO090009000553	-0.273804	0.0260483
AO090011000486	-0.301198	0.0470865		AO090012000964	-0.452474	0.112308		ZY007619	-0.730482	0.0260931
AO090023000406	-0.243453	0.0470865		AO090003001377	-0.254351	0.11299		AO090001000584	-0.621307	0.0260931
AO090009000545	0.847367	0.0471074		AO090003001467	0.366843	0.11299		AO090038000126	0.472113	0.0261015
AO090103000284	0.355396	0.0472757		AO090005000358	-0.53081	0.113039		ZY087286	0.359791	0.0261255
AO090038000482	-0.932594	0.0474701		AO090003001000	0.463453	0.113039		AO090020000351	-0.913215	0.0261821
AO090005001088	-0.474479	0.0478747		AO090011000621	-0.428036	0.113039		AO090701000557	-0.824445	0.0262508
ZY081013	0.370872	0.0478747		AO090026000826	-0.465138	0.113117		ZY081493	0.513254	0.02626
AO090011000659	-0.375874	0.0479748		AO090005000108	0.286369	0.113304		AO090120000478	-0.307846	0.026274
AO090020000437	-0.449868	0.0482741		ZY081706	-0.314264	0.114451		AO090005001074	-0.595465	0.026274
AO090020000349	0.391683	0.0482743		AO090023000200	0.995498	0.114648		AO090001000089	0.938927	0.026274
AO090005000560	-0.406324	0.0482743		AO090023000242	0.233551	0.114648		AO090005000064	-0.471463	0.0262866
AO090701000579	0.441556	0.048277		AO090023000806	-0.54545	0.114648		AO090023000428	-1.0738	0.0262866
AO090023000936	-0.382373	0.048277		AO090005000090	-0.227696	0.11489		AO090138000114	-0.482479	0.0263053
AO090120000098	-0.589304	0.0483776		AO090009000380	0.366251	0.115028		AO090138000188	0.372851	0.0263731
AO090103000340	0.350765	0.0485963		AO090011000942	-0.767211	0.115147		AO090003000594	0.293527	0.0263731
AO090120000495	-0.430417	0.0485963		AO090003000643	-0.470133	0.115382		AO090038000279	-0.377484	0.0264273
AO090005000996	-0.444959	0.0486943		AO090023000045	-0.22807	0.117117		AO090003001452	0.784961	0.0264836
AO090003000615	-0.263175	0.0486952		AO090005000894	-0.239511	0.117447		AO090020000344	-0.611842	0.0265006
AO090023000395	-1.27653	0.0489085		AO090102000536	-0.380249	0.117964		AO090003000972	-0.531039	0.0266224
AO090001000294	0.655686	0.0491507		AO090005001406	-0.318477	0.117978		AO090020000348	0.641969	0.0266782
AO090701000840	0.687685	0.0491659		AO090009000378	-0.580688	0.117978		AO090023000815	-0.318983	0.0267606
AO090103000105	0.289544	0.0493676		AO090103000097	-0.329508	0.117978		AO090026000471	-0.677986	0.0267606
AO090010000515	-0.268769	0.0495951		AO090120000319	0.267937	0.117978		AO090020000194	0.50201	0.0267606
AO090026000231	0.54725	0.0495951		AO090001000508	-0.8716	0.117978		AO090023000986	1.08032	0.0267606
AO090038000402	-0.462758	0.0495951		AO090012000525	-0.215094	0.118211		AO090026000100	0.294721	0.0267788
AO090026000640	-0.346344	0.049617		AO090102000368	-0.265669	0.118211		AO090012000774	-0.789953	0.0268145
AO090206000010	-0.316124	0.0497268		AO090009000332	0.199268	0.118584		AO090009000637	0.42052	0.0269252
AO090020000412	0.536482	0.0497268		AO090001000177	0.21972	0.118654		AO090663000006	0.310437	0.0269252
AO090103000023	0.593432	0.049915		AO090009000126	0.522152	0.11872		AO090102000152	0.480013	0.0269429
AO090001000706	0.453486	0.0499336		AO090026000419	0.304404	0.118731		AO090001000618	0.688918	0.0269487
AO090005000887	0.566782	0.049987		AO090010000064	-1.15867	0.118731		AO090023000509	0.930631	0.0269982
AO090701000321	-0.367969	0.049987		AO090701000367	-0.445903	0.118798		ZY092445	0.646643	0.0271165
ZY083576	-0.601387	0.050141		AO090206000064	0.381194	0.118798		AO090701000669	-0.729548	0.0271165
AO090005001207	-0.484208	0.0502355		AO090038000029	-0.283948	0.118867		AO090012000051	-0.715503	0.0272909
AO090009000196	-0.404212	0.0502355		AO090009000486	-1.14017	0.118867		AO090011000043	0.637201	0.0273053
AO090010000687	-0.276112	0.0503748		AO090003001349	-0.585448	0.118867		AO090701000070	-0.701719	0.0273641
ZY029620	-0.359504	0.0504844		AO090023000713	-0.20111	0.119316		AO090011000612	0.492049	0.0274772
AO090026000227	-0.481134	0.0506822		AO090005000997	-0.254427	0.119316		AO090701000796	0.395948	0.0274852
AO090102000595	-0.754313	0.0508172		AO090012000227	-0.439622	0.119381		AO090005000917	0.278779	0.0276199
ZY006564	-0.906172	0.050845		AO090010000063	-0.252248	0.119381		AO090003000854	0.285046	0.0277002
AO090113000040	0.250893	0.050845		AO090026000164	-0.734163	0.119381		AO090038000297	0.486419	0.0277718
AO090005000055	-0.305754	0.0508747		AO090120000283	-0.2355	0.119426		AO090003000121	-0.596906	0.0277738
AO090010000600	0.276336	0.0511113		AO090003000979	-0.748625	0.119669		AO090011000070	0.591416	0.0280041
AO090206000056	-0.284918	0.0511448		AO090166000120	-0.268841	0.119885		AO090005000447	0.408687	0.0281792
AO090023000297	-0.463754	0.0511448		AO090003000803	-0.607523	0.120246		AO090026000056	-0.439908	0.0282178
AO090026000643	-0.62728	0.0511448		ZY081047	0.27295	0.120501		AO090005000108	0.378894	0.0282244
AO090026000065	-0.274632	0.0511448		AO090023000396	0.200793	0.120501		AO090166000035	0.336688	0.0282802
AO090010000537	0.939918	0.0511448		AO090038000421	-0.284783	0.120501		AO090023000872	-0.892469	0.0284829
AO090020000336	-0.507978	0.0511689		AO090001000160	0.211757	0.120704		AO090102000593	0.538979	0.0284926
AO090005001361	-0.30954	0.0511867		AO090020000008	-0.363967	0.120774		AO090102000114	-0.448249	0.0284971
AO090001000564	-0.525201	0.0512299		AO090038000367	-0.621577	0.120774		AO090010000090	-0.379574	0.028759
AO090026000294	-0.412547	0.0512299		AO090001000275	-0.35243	0.120774		AO090020000063	-0.702885	0.0288222
AO090001000558	-0.354425	0.0512796		AO090005000164	-0.467064	0.120811		AO090023000628	-1.1058	0.0289126
ZY082145	0.283113	0.0515116		AO090011000232	0.296638	0.120849		AO090102000255	-0.338288	0.0289378
AO090001000162	0.495146	0.0515759		AO090001000110	-0.299494	0.121022		AO090005000353	-0.383771	0.0289378
AO090003000803	-0.72623	0.0516238		AO090102000350	0.353603	0.121022		AO090005000160	0.350562	0.0289422
AO090701000702	-0.380457	0.0517057		AO090026000034	1.41337	0.121022		AO090023000349	-1.30853	0.0289422
AO090001000699	-0.309541	0.0517065		ZY082877	-0.22669	0.121212		AO090701000790	0.339827	0.0289422
AO090023000574	-0.416869	0.0517065		AO090701000557	-0.595712	0.121299		AO090005001245	1.09508	0.0289491
AO090010000386	0.419937	0.0518161		AO090020000659	-0.207423	0.121326		AO090003000761	-0.401264	0.028973
AO090003000593	0.366405	0.0519947		AO090102000613	-0.512587	0.121736		AO090026000428	0.885233	0.028973
AO090103000098	-0.348086	0.0521341		AO090005000147	0.187781	0.122214		AO090011000781	-0.687274	0.0290019
AO090026000160	0.511425	0.052182		AO090003000439	-0.737182	0.122302		AO090012000418	-0.352529	0.0291173
AO090005000879	-0.677346	0.052182		AO090003000332	-0.263911	0.122302		AO090010000142	-2.39202	0.0291173
AO090009000146	-0.858023	0.0523155		AO090026000064	-0.422118	0.122419		AO090026000004	-1.80694	0.0291487
AO090003000864	0.35596	0.0523163		AO090023000733	0.353116	0.122419		AO090026000714	-0.620535	0.0291561
AO090003000818	-1.18921	0.0523611		AO090120000304	-0.21127	0.122625		AO090005000860	-0.408461	0.0293161
AO090038000420	-0.903847	0.0525521		AO090012000659	0.404287	0.122625		ZY006639	-0.326696	0.0293312
AO090102000227	-0.411062	0.0525521		AO090026000543	0.490779	0.122625		ZY007289	0.46662	0.0293312
AO090113000080	-0.270006	0.0528325		AO090005001319	-0.412192	0.122756		AO090003000418	-0.492471	0.0293656
AO090003000492	-0.33047	0.0528696		AO090120000046	-0.620739	0.122844		AO090102000149	-0.571802	0.0296349
AO090011000170	-1.45952	0.0528722		AO090120000463	-0.383359	0.122844		AO090206000032	0.378621	0.029635
AO090026000288	-0.518064	0.0528777		AO090020000708	-0.488753	0.123238		ZY083576	-0.663236	0.029635
AO090005000587	-0.278811	0.0530067		ZY085805	0.255317	0.1233		AO090701000805	0.405815	0.029635
AO090005000789	-0.499906	0.0530931		AO090206000075	-0.97603	0.1233		AO090102000330	0.986973	0.029635
AO090003001255	-0.469991	0.0531036		ZY082837	-0.20302	0.1233		ZY087440	0.696331	0.0296948
AO090026000476	-0.733681	0.0531283		AO090023001007	-0.295639	0.1233		ZY080407	0.404304	0.0299496
ZY007112	-0.401193	0.0531283		AO090009000372	0.219568	0.123503		AO090124000082	-0.617465	0.0300156
AO090701000715	-0.442288	0.0531936		AO090005000075	0.354245	0.123573		AO090003000217	0.539928	0.0300293
AO090038000472	0.432986	0.0531936		AO090023000010	0.23168	0.123573		AO090102000488	-0.317386	0.0300328
AO090003001138	0.836635	0.0532376		AO090023000611	-0.459058	0.124204		ZY081153	-0.526696	0.0300328
AO090010000764	-0.508797	0.0534073		ZY088066	0.324458	0.124219		AO090005001302	-0.692776	0.0301376
AO090005001074	-0.511107	0.0534414		AO090010000544	0.194651	0.124219		ZY087318	0.304946	0.0301513
AO090003001006	-0.45747	0.053488		AO090020000616	-0.228991	0.124219		AO090023000395	-1.39065	0.0301532
AO090020000323	-0.457004	0.0535464		AO090026000133	0.551123	0.124219		AO090102000216	0.475615	0.0302033
AO090023000590	-0.263165	0.0535464		AO090023000815	-0.229247	0.124967		AO090003001070	-0.387649	0.0302628
ZY092918	0.448363	0.0535464		AO090023000602	-0.635693	0.12528		AO090102000309	0.484051	0.0302628
AO090020000565	0.244741	0.0536815		AO090009000691	-0.387331	0.12528		ZY087611	-1.21705	0.0303091
AO090005000073	0.461253	0.0538011		ZY097570	-0.370647	0.125581		AO090701000801	0.365197	0.0303214
AO090005001279	0.648329	0.0539591		AO090020000072	-0.740789	0.125581		AO090701000396	0.416044	0.0304488
AO090026000395	0.557736	0.0539591		ZY082461	-0.278084	0.126029		AO090003000803	-0.802445	0.0304488
AO090020000019	-0.703049	0.0539925		AO090011000088	0.783127	0.126029		AO090005001300	-0.626599	0.030576
AO090005001347	-0.327993	0.0540921		AO090003000823	0.344606	0.126029		ZY082445	0.381373	0.030586
AO090001000713	-0.371688	0.0540945		ZY086811	-0.439773	0.126029		AO090005000587	-0.310232	0.0305905
AO090038000195	0.292909	0.0541456		AO090102000570	-0.474598	0.126029		AO090009000456	-0.559131	0.030613
AO090003000532	-0.730619	0.0543272		AO090011000468	-0.318353	0.126029		AO090026000231	0.595498	0.0306215
ZY006879	-0.273479	0.0543272		AO090011000368	0.520871	0.126044		AO090003000215	-0.322373	0.0306367
AO090005001572	0.351848	0.0543272		AO090701000140	-0.398316	0.126045		AO090003001250	-0.307676	0.0307011
AO090120000414	-0.38031	0.0543787		AO090005001186	0.346891	0.126045		AO090012000125	-0.356203	0.0307011
AO090009000486	-1.33295	0.0544027		AO090038000578	-0.249261	0.126045		AO090026000096	-0.355367	0.0307011
AO090020000127	0.245681	0.0544417		AO090023000310	-0.33694	0.126045		AO090012000271	-0.485082	0.0307011
AO090009000653	-0.384341	0.054456		AO090012000783	-0.540942	0.126542		AO090005000158	0.791289	0.0307011
AO090012000701	-0.550282	0.0544852		AO090005001270	-0.301449	0.126587		AO090701000858	-0.343802	0.0307011
AO090005001355	-0.542088	0.0545484		AO090038000240	-0.259834	0.126811		AO090003000254	0.265551	0.0307011
AO090003000062	0.698589	0.0545484		AO090003001204	0.71462	0.126811		AO090003000998	-0.401122	0.0307192
AO090009000414	-1.3765	0.0545529		AO090023000763	-0.363616	0.126985		AO090026000267	-0.267082	0.0307972
AO090003001085	0.496389	0.0546623		AO090003000392	-0.745008	0.127165		AO090023000997	-0.343475	0.0307972
AO090010000002	0.264637	0.0546907		AO090026000451	0.502623	0.12767		AO090103000030	-0.320605	0.0313376
AO090003000367	-0.608488	0.0547591		AO090113000114	-0.234597	0.12767		AO090005000631	0.311226	0.0313494
AO090012000928	-0.795759	0.0547738		AO090020000410	0.282354	0.127876		AO090120000354	-0.336516	0.0313494
AO090701000398	-0.546619	0.0549612		AO090038000389	-0.328951	0.127876		AO090026000697	-0.451506	0.0313494
AO090020000558	0.88341	0.0550359		AO090003000813	-0.73694	0.129048		AO090120000240	0.387705	0.0313494
AO090011000577	0.73263	0.0551578		AO090023000907	-0.243615	0.129048		AO090009000455	-0.305728	0.0316915
AO090038000574	0.440722	0.055259		AO090005001300	-0.461312	0.129382		AO090020000139	0.801301	0.0316915
AO090038000253	-0.48916	0.0553542		AO090005000587	-0.228408	0.129484		AO090026000329	0.646004	0.0317562
AO090012000680	1.03369	0.0553723		AO090026000476	-0.601469	0.129495		AO090020000703	-0.975328	0.0317839
AO090005000101	0.301124	0.0553723		AO090003000017	-0.256284	0.129495		AO090003000804	-0.480422	0.0318276
AO090005001578	-0.32605	0.0554157		AO090010000563	-0.457126	0.12974		AO090701000128	-0.373379	0.0319506
AO090009000703	-0.740701	0.0554301		AO090011000014	0.268166	0.12974		AO090103000193	-0.75684	0.0320447
AO090038000335	-0.528831	0.0556063		AO090701000576	-0.843299	0.130235		AO090003000269	0.464904	0.0320666
AO090020000356	0.4147	0.0557139		AO090011000939	-0.423697	0.130235		AO090010000203	-0.39044	0.0320708
ZY087318	0.267898	0.0557812		AO090005000357	-0.381352	0.130235		AO090012000783	-0.719422	0.0320708
AO090011000012	0.483894	0.0559381		AO090020000288	-0.413686	0.130235		ZY097751	-0.319959	0.0320733
AO090009000472	-0.475799	0.0560719		AO090102000285	0.240824	0.130317		AO090012000639	0.354805	0.0320733
AO090020000093	-0.595238	0.0560719		AO090102000148	-0.73328	0.130796		AO090011000696	0.31702	0.0320958
AO090023000965	-0.525731	0.0560887		AO090003000703	-0.464138	0.130796		AO090003001336	-0.419546	0.0321495
ZY080613	0.62164	0.0560887		AO090010000119	0.284043	0.130821		ZY080707	-0.549703	0.0321495
AO090023000636	0.341446	0.0561593		AO090010000032	-0.292197	0.131168		AO090124000054	1.16532	0.0321495
AO090005000626	-0.395183	0.0561593		AO090102000596	-0.347748	0.131254		AO090009000062	0.352859	0.0321825
AO090026000070	0.667579	0.0562321		AO090011000290	-0.295294	0.131329		AO090120000495	-0.458845	0.0321972
AO090001000313	0.289252	0.0564459		AO090026000521	-0.327281	0.131694		AO090026000543	0.641983	0.0323971
AO090020000698	0.34009	0.0564459		AO090020000176	0.596528	0.131821		AO090138000093	-0.716085	0.0323971
AO090026000423	-0.435564	0.0564459		ZY092464	-0.346733	0.131986		AO090009000291	0.796092	0.0323971
AO090206000117	-1.85036	0.0564844		AO090009000684	-0.33203	0.132625		AO090001000619	1.1169	0.0323971
AO090023000141	-0.569733	0.0564856		AO090026000695	-0.615785	0.133575		AO090012000164	-0.489398	0.0325684
AO090001000495	-0.783754	0.0567304		AO090003000723	0.325757	0.134095		ZY082837	-0.26582	0.0325846
AO090120000463	-0.44796	0.0567304		AO090003000772	-0.313161	0.134708		AO090003000270	0.422597	0.0325859
AO090012000290	0.287897	0.0568446		ZY098165	-0.359962	0.134802		AO090011000649	-0.429572	0.0326688
AO090026000820	-0.397415	0.0568455		AO090005000535	-0.242284	0.134802		AO090012000372	0.365409	0.032673
AO090023000883	-0.743906	0.0568468		AO090120000241	-0.36621	0.134802		AO090138000180	0.44518	0.0326925
AO090003000845	-0.274016	0.0568547		AO090023000238	-0.507978	0.134802		AO090120000434	-0.287244	0.0327134
AO090005000502	-0.646328	0.0569004		AO090701000014	0.242758	0.134847		AO090102000360	-1.20095	0.0327685
ZY088033	-0.579374	0.0569004		AO090010000082	0.349858	0.13485		AO090010000119	0.379415	0.0327801
AO090701000292	0.436521	0.0569004		AO090026000603	-0.523875	0.135125		ZY080692	0.390584	0.0327801
AO090005000536	0.53996	0.0569004		AO090020000285	-0.372447	0.135347		AO090003000982	0.567875	0.0328055
AO090120000326	-0.432539	0.0569015		AO090012000143	-1.2596	0.135502		AO090010000270	0.328793	0.0328277
AO090011000074	0.518806	0.0569232		AO090003001014	-0.20455	0.13555		AO090023000600	0.874141	0.032835
AO090003001127	-0.318276	0.057152		AO090701000851	-0.27328	0.135878		AO090103000340	0.37132	0.0328859
AO090023000772	-0.53658	0.0571729		AO090005000896	-0.314158	0.136071		AO090012001003	0.716072	0.0330466
AO090023000291	0.29547	0.0575414		AO090701000536	0.312259	0.136352		AO090012000274	0.374547	0.0330782
AO090023000241	-0.315783	0.0578586		AO090120000098	-0.460648	0.136352		AO090005000442	0.380175	0.0330782
AO090701000837	-0.481597	0.0578645		AO090138000076	-0.186284	0.136352		AO090010000473	-0.684845	0.0330782
AO090009000402	-0.457304	0.0578876		AO090003001503	0.892433	0.136352		AO090026000133	0.719869	0.0330802
AO090005000719	-0.42882	0.058165		AO090011000636	-0.278205	0.136542		AO090023000380	0.396264	0.0330802
AO090120000306	-0.3043	0.058165		AO090020000225	0.255726	0.136542		AO090020000527	-0.528647	0.0331002
AO090001000660	-0.414548	0.058165		AO090005000527	-0.254273	0.136542		AO090003000227	0.787222	0.0331362
AO090023000257	0.361684	0.0581997		ZY080445	-0.342105	0.136593		ZY085753	-0.456293	0.0331368
AO090038000465	-2.38361	0.0581997		AO090012000209	-0.302671	0.136858		AO090003001200	0.896867	0.033215
AO090005000284	-0.451914	0.0582912		AO090023000467	-0.728622	0.136858		AO090103000083	-0.447465	0.0332697
AO090003001009	0.512302	0.0582912		AO090005000534	-0.306327	0.136858		ZY080616	0.538106	0.0332697
AO090020000504	-1.20167	0.0584238		AO090124000043	-0.307068	0.136858		AO090023000200	1.25683	0.0332961
AO090011000358	-0.218336	0.0584925		AO090003000614	0.41109	0.136942		AO090102000627	-0.584269	0.0332961
AO090010000463	-0.426863	0.0587132		AO090026000151	0.228799	0.136942		AO090005000055	-0.326622	0.0332969
AO090023000781	0.435278	0.0587132		AO090102000461	0.321837	0.136942		ZY030269	0.452449	0.0332969
AO090038000276	0.586071	0.0587132		AO090120000049	-0.256564	0.136942		AO090701000220	-1.02831	0.0333264
ZY097914	0.413449	0.0587132		AO090012000888	-0.503537	0.137043		AO090003000316	-0.669472	0.0334745
AO090005000491	0.331499	0.0587132		AO090103000133	-0.433099	0.137184		AO090001000464	0.476006	0.0334754
AO090701000060	-0.356703	0.0589089		ZY098005	-0.285074	0.137454		AO090001000678	0.572976	0.0334754
AO090120000042	-0.44285	0.0589334		AO090012000521	-0.287462	0.137875		AO090701000743	0.847158	0.0335957
AO090003000064	0.309197	0.0589983		AO090103000486	-1.21746	0.138134		AO090102000238	0.378019	0.0335957
AO090003001321	-0.361974	0.0589983		AO090005000850	-0.204929	0.138233		AO090701000720	-0.422419	0.0337091
AO090003000802	-0.641369	0.059101		AO090001000612	-0.277185	0.13825		AO090009000402	-0.508647	0.0337713
AO090005001527	-0.395265	0.0591119		AO090009000558	0.25309	0.13825		AO090011000408	-0.368728	0.033793
AO090001000100	0.307513	0.0591119		AO090003000935	-0.393695	0.138311		AO090005001122	-0.486101	0.0338041
AO090011000424	-0.479746	0.0592539		AO090102000593	0.378763	0.138311		AO090701000235	-0.667168	0.0338041
AO090005000886	-0.958016	0.0593296		AO090011000092	0.191669	0.138311		AO090005001288	0.712915	0.0338041
AO090003000354	0.340156	0.0593553		AO090003001069	0.977536	0.138311		AO090009000579	-0.636554	0.0338041
ZY006556	-0.755826	0.0593553		AO090003000818	-0.945693	0.138311		AO090010000767	-0.56071	0.0338785
AO090005000543	-0.683167	0.0594285		AO090020000608	-0.725363	0.138958		AO090023000506	-0.668787	0.0338785
AO090003001035	-0.312413	0.0594285		AO090701000618	0.847484	0.138962		AO090003001484	-0.341684	0.0339404
AO090003000940	-0.28789	0.0595218		AO090038000251	-0.241402	0.138962		AO090010000160	0.302834	0.0339576
AO090011000302	-0.299817	0.0595218		AO090023000068	-0.271702	0.139164		AO090102000058	0.51146	0.033969
AO090003001024	-0.333929	0.0595218		AO090005001597	1.17838	0.139164		AO090005001121	0.427215	0.033969
AO090009000324	-0.239477	0.0595935		AO090005001340	0.199873	0.139282		AO090003001390	-0.798738	0.0339977
AO090010000141	0.298398	0.0596639		AO090005000093	1.30081	0.139303		AO090009000257	0.612779	0.034051
AO090026000843	-0.467345	0.0596639		AO090206000117	-1.50527	0.139577		AO090005000815	0.369506	0.034051
AO090001000150	0.402625	0.0596639		AO090009000144	-0.292687	0.139577		AO090020000412	0.564125	0.0342087
AO090003001032	-0.883709	0.059706		AO090023000285	0.176643	0.139577		AO090120000319	0.337953	0.0343015
AO090003001065	-0.252139	0.0597527		AO090023000997	-0.246207	0.139577		AO090026000488	-0.387023	0.0343445
AO090020000399	-0.339375	0.0597527		AO090701000223	-0.20343	0.139585		AO090011000411	-0.266183	0.0343723
AO090003001201	0.41903	0.0598897		AO090103000303	0.18715	0.139621		AO090023001001	-0.697216	0.0343723
ZY084030	0.733672	0.0599182		AO090001000444	-0.218483	0.13974		AO090026000677	-0.632089	0.0343825
AO090102000411	0.323467	0.0599771		AO090011000920	-0.274949	0.139783		AO090120000185	0.531844	0.0346504
AO090003000163	0.505766	0.0600792		AO090009000596	-0.512914	0.139899		AO090003000705	1.20827	0.0346539
AO090009000650	0.515019	0.0600792		AO090026000487	-1.43279	0.140255		AO090005000162	1.09837	0.0347969
AO090005000357	-0.445567	0.0603569		AO090005000690	0.870719	0.140255		AO090001000456	0.373548	0.034809
AO090005001646	-1.11567	0.0603569		AO090001000203	-0.687355	0.140277		AO090701000280	-0.350768	0.034809
AO090003000006	-0.352033	0.0603569		ZY006610	-0.297385	0.140277		AO090102000525	-0.4672	0.0348593
AO090026000487	-1.72412	0.0603569		AO090005001160	-0.795636	0.140502		AO090009000321	0.319649	0.0348779
AO090102000514	-0.250307	0.0603569		AO090003000864	0.280892	0.140502		AO090206000049	0.871121	0.0348875
AO090010000338	0.371868	0.0604257		AO090023000843	0.696043	0.140929		AO090023000834	0.560371	0.0349353
AO090001000486	-0.454606	0.0604257		AO090003000270	0.306309	0.140965		AO090023000888	0.546948	0.0349417
AO090124000070	-0.546981	0.0604563		ZY081738	-0.265871	0.141117		AO090026000511	-0.576853	0.0349445
AO090005001406	-0.356902	0.0604789		AO090103000134	-0.52263	0.141181		AO090023000629	0.393344	0.0350526
AO090003000859	0.4945	0.0604789		AO090005000246	0.192573	0.141313		AO090005001436	-0.330809	0.0351228
AO090020000064	0.260489	0.0604981		AO090005000478	-0.842809	0.14136		AO090003000198	-0.335308	0.0351228
AO090003000555	-0.751505	0.0604981		AO090011000424	-0.393788	0.141992		AO090005000074	-0.445275	0.0351228
AO090003000603	-0.380548	0.0605387		AO090010000019	-0.30114	0.142157		AO090026000490	-0.836513	0.0352452
AO090009000107	-0.242944	0.0605488		AO090038000609	-0.392005	0.142301		AO090009000092	0.290674	0.0352452
AO090005000223	0.526178	0.0605488		AO090023000120	-0.376135	0.142413		AO090003000680	0.996031	0.0352557
AO090103000070	-0.286392	0.0605488		AO090001000531	-0.700278	0.142672		AO090003000258	-0.601124	0.0352558
ZY030219	-0.845931	0.0605963		AO090103000470	-0.220398	0.142672		AO090012000705	0.470977	0.0352743
AO090120000406	0.267742	0.0606153		AO090023001001	-0.51232	0.142672		AO090010000385	0.344052	0.0352743
AO090009000390	0.246911	0.0607934		AO090701000220	-0.74815	0.142672		AO090103000273	0.26551	0.0352743
ZY087224	-0.771884	0.0609832		AO090005000560	-0.310655	0.142672		AO090012000414	-0.311289	0.0352743
AO090009000318	0.273051	0.0610125		AO090103000013	0.69322	0.142758		AO090102000168	0.360459	0.0352743
AO090026000002	-1.10419	0.0610681		AO090020000212	-0.249837	0.142758		AO090009000493	-0.376564	0.0352743
AO090010000160	0.267211	0.0610699		AO090011000342	-0.338648	0.143182		AO090038000254	0.502866	0.0353528
AO090012000581	-1.10562	0.0610699		AO090023000478	-0.562842	0.143323		AO090009000643	-0.333696	0.0354309
AO090103000331	-0.214546	0.0611563		AO090001000231	-0.346854	0.143636		AO090012000213	0.762973	0.0354309
AO090701000041	-0.894243	0.0611631		AO090009000453	0.290585	0.144022		AO090102000185	0.412919	0.035465
AO090102000535	-0.531066	0.0611631		AO090010000704	0.202277	0.144023		AO090003000644	-0.331519	0.0355221
AO090011000391	-0.256141	0.0611631		AO090023000634	0.557808	0.144153		AO090012000408	-0.375804	0.0355221
AO090026000164	-0.823262	0.0611631		AO090102000592	-0.322721	0.144284		AO090003000018	1.0837	0.0355221
AO090012000560	0.377966	0.0611631		AO090005000162	0.80585	0.144342		ZY097982	-0.330622	0.035577
ZY006610	-0.355277	0.0613512		AO090026000432	0.388765	0.144884		AO090020000497	0.911598	0.0356637
AO090026000668	-0.397036	0.0613512		AO090005000978	0.273431	0.144959		AO090012000916	-0.475526	0.0356637
AO090001000197	-0.803258	0.0613512		AO090003000163	0.414045	0.144959		AO090701000002	-0.633352	0.0356637
ZY081561	-0.446971	0.0613512		AO090020000437	-0.341752	0.144959		AO090023000381	0.271424	0.0356637
AO090102000265	0.366407	0.061394		AO090010000646	0.425415	0.145047		ZY087167	0.395975	0.035673
AO090038000421	-0.319693	0.0615505		AO090005001524	0.363456	0.145367		AO090011000453	0.523486	0.035673
AO090026000441	0.575862	0.0616066		AO090003001512	-0.250793	0.14571		ZY087811	0.282291	0.0357161
AO090038000452	-0.499692	0.0617512		AO090020000031	-0.270271	0.145715		ZY082877	-0.285293	0.0357257
ZY080343	-0.307624	0.0618428		AO090103000073	-0.2344	0.146127		AO090701000579	0.453124	0.0358081
AO090003001243	-0.543424	0.0618428		AO090005000157	0.249441	0.146215		AO090026000175	2.26966	0.0358555
ZY086660	0.399731	0.0618485		AO090023000932	-0.242493	0.146215		AO090026000114	0.402074	0.0358555
AO090001000453	-0.365426	0.0618485		AO090124000051	0.79865	0.146465		AO090003000921	-0.404801	0.0358555
ZY030283	1.21071	0.0618485		AO090003000629	-0.60669	0.147125		AO090102000207	0.736165	0.0358764
AO090120000424	-0.54719	0.0622032		AO090023000514	-0.52318	0.147434		AO090038000338	-0.839384	0.0358764
AO090020000139	0.685554	0.0622431		ZY081429	-0.213738	0.147506		AO090020000446	0.24858	0.0358764
AO090003000624	-0.251328	0.0622518		AO090010000687	-0.211248	0.147506		AO090005000304	-0.995173	0.0359681
ZY007324	-0.31623	0.0624106		AO090003000465	-2.47583	0.147823		AO090003001053	0.361004	0.0359965
AO090020000326	0.451272	0.06252		AO090026000177	-0.257968	0.147854		AO090038000262	-0.310949	0.0359965
AO090001000314	0.355422	0.0625392		AO090102000330	0.682899	0.147995		AO090012000993	0.410043	0.0360166
AO090003001128	0.466583	0.0625925		AO090009000671	0.316221	0.148514		AO090012000479	0.919505	0.0360166
AO090005001291	-0.405129	0.0625925		AO090023000870	-0.779719	0.14929		AO090102000285	0.310617	0.0360166
AO090120000428	-0.685918	0.0626188		AO090124000082	-0.427327	0.149404		AO090120000408	-0.313372	0.0360166
ZY037396	-0.355809	0.0628368		AO090005000078	0.209167	0.149556		AO090005000164	-0.584614	0.0360166
AO090009000145	0.331269	0.0628771		AO090026000830	-0.325837	0.149556		AO090102000126	-0.412798	0.0360166
AO090011000026	0.493158	0.0628771		AO090113000134	-0.733871	0.149556		AO090012000796	-0.608897	0.0360166
AO090020000328	-0.853315	0.0629066		AO090026000789	-0.269119	0.149629		AO090010000463	-0.465545	0.0360707
AO090026000507	0.303447	0.0631351		AO090005000160	0.239803	0.149654		AO090003000334	0.590929	0.0360707
AO090012000602	0.848694	0.0632842		AO090005000029	-0.199286	0.150256		AO090020000500	-1.0023	0.0360707
AO090012000670	-0.367601	0.0632842		AO090020000188	0.261158	0.150256		AO090010000618	0.417752	0.0360707
AO090003000288	0.4093	0.0633332		AO090011000385	-0.194864	0.150312		AO090003000039	0.690467	0.0360943
AO090138000024	0.250503	0.063367		AO090005001568	-0.490308	0.150481		AO090003001018	0.386472	0.0361199
AO090010000543	0.884041	0.0636838		ZY008513	0.295541	0.150627		AO090003000924	-0.557338	0.0361571
AO090009000581	0.31754	0.0637483		AO090102000573	-0.423063	0.151095		AO090012000117	0.617175	0.0361571
AO090011000291	-0.321621	0.0637483		AO090026000648	-0.210093	0.151095		AO090023000840	0.52212	0.0361645
AO090102000168	0.317173	0.0637939		AO090012000129	-0.221111	0.151436		ZY097755	-0.31252	0.0362124
AO090120000429	-0.754847	0.0638812		AO090038000254	0.364916	0.15154		AO090011000468	-0.404255	0.0362125
AO090003000332	-0.294333	0.0639825		AO090003001456	0.669024	0.152873		AO090038000332	0.38358	0.0362125
AO090103000416	0.251278	0.0641531		AO090009000651	-0.701071	0.15289		AO090003000163	0.555018	0.0363307
AO090701000735	-0.239004	0.0642133		AO090020000497	0.661257	0.153349		AO090012000029	0.468092	0.0363307
AO090011000469	-0.297913	0.0642518		AO090102000229	-0.305172	0.153742		AO090701000681	-0.368543	0.0365272
AO090005000806	-0.32411	0.0642518		AO090038000442	0.367649	0.153861		AO090001000524	-0.509311	0.0366804
AO090001000329	0.439761	0.0643005		AO090701000169	-0.599099	0.153861		AO090026000803	0.561934	0.0367571
AO090038000483	-0.725621	0.06448		AO090005001058	-0.369837	0.153861		AO090003001378	0.585653	0.0367642
AO090012000845	-0.300371	0.0644963		ZY006844	-0.328479	0.154221		AO090011000101	0.351075	0.0367642
AO090005000358	-0.573563	0.0645785		AO090001000145	0.263855	0.154604		AO090012000808	0.530393	0.0367642
AO090003000300	-0.373583	0.0646448		AO090020000582	0.290676	0.154874		AO090020000698	0.363187	0.0369934
AO090102000233	-0.330603	0.0649577		AO090012000230	-0.396365	0.154934		AO090011000694	0.581141	0.0370947
AO090003001460	0.216936	0.0649577		AO090120000164	0.351061	0.154989		AO090012000988	0.4203	0.0371121
AO090023000864	0.253242	0.0649577		AO090012000328	0.308168	0.155151		AO090020000349	0.396643	0.0371395
ZY097506	-0.520442	0.0649828		AO090003000761	-0.271284	0.155243		AO090005000459	0.31028	0.0371546
AO090003000616	-0.356304	0.0652601		AO090003000054	-0.300901	0.155247		AO090023000163	0.267283	0.0371546
AO090103000104	-0.291763	0.0655653		AO090009000273	-0.234082	0.155247		AO090023000957	0.375858	0.0371747
AO090020000584	-0.271302	0.0657338		AO090038000351	0.211282	0.155415		AO090003001032	-0.961055	0.0371747
AO090124000050	0.844059	0.0657518		AO090005001224	-0.545466	0.155415		AO090102000595	-0.774861	0.0371747
AO090001000588	0.307974	0.065819		AO090023000678	-0.182557	0.156006		AO090003000468	0.613795	0.0372081
AO090026000638	-0.432116	0.065819		AO090011000301	-0.233541	0.15618		AO090102000606	-0.378167	0.0372808
AO090001000684	0.470474	0.065819		AO090026000428	0.596753	0.156481		AO090003001283	0.337664	0.0372815
AO090003001345	-0.311248	0.065819		AO090023000336	0.85352	0.157137		AO090102000151	-0.347679	0.0372815
AO090026000299	-1.40616	0.065868		AO090206000049	0.621062	0.157184		AO090020000523	-0.401002	0.0372851
AO090124000082	-0.510105	0.0659421		AO090102000476	-0.318006	0.157209		AO090005001412	-0.573695	0.0373553
AO090103000090	0.325974	0.0660143		AO090003001186	-0.23948	0.15738		AO090023000724	0.370734	0.0374311
ZY080833	-0.283401	0.0660222		AO090001000381	0.279918	0.15738		AO090005000092	0.465447	0.0374522
AO090001000515	-0.522219	0.0660235		AO090023000318	-0.239555	0.157802		AO090020000285	-0.479759	0.0374773
AO090120000085	-0.394725	0.0660235		AO090003000667	0.19365	0.157929		AO090011000112	0.467568	0.0376952
AO090005001379	0.335972	0.0660235		AO090005001316	-0.323057	0.158156		AO090003001547	0.371155	0.0378144
AO090003000687	-0.417839	0.0660304		AO090103000274	0.219149	0.158156		AO090005001058	-0.500053	0.0378144
AO090011000356	-0.408518	0.0660304		AO090026000334	-0.87939	0.158156		AO090009000026	-0.314134	0.0378144
AO090026000180	0.28106	0.0660304		AO090103000098	-0.262644	0.158156		AO090020000554	0.544827	0.0378144
AO090103000025	0.498582	0.0660304		AO090005000789	-0.37939	0.158156		AO090005001391	-0.310987	0.0378144
AO090003000661	-0.75112	0.0660373		AO090009000284	0.498187	0.158407		AO090026000830	-0.435976	0.0378144
AO090020000109	-0.506164	0.0661203		AO090001000563	-0.286642	0.158431		AO090012000729	-0.319349	0.0378144
AO090020000523	-0.355443	0.0661678		AO090020000038	0.320901	0.158906		AO090005000276	0.340174	0.0378144
AO090020000145	0.57834	0.0661678		AO090020000323	-0.347373	0.159055		AO090011000621	-0.514104	0.0380265
AO090001000680	-0.93841	0.0661678		AO090011000649	-0.297824	0.15942		AO090023000583	-0.277289	0.0380265
AO090003000921	-0.353438	0.0662456		AO090103000001	-0.616331	0.159954		AO090010000127	-0.391022	0.0380968
AO090023000412	-0.913857	0.0662456		AO090003000826	-0.23788	0.160204		AO090023000664	0.330975	0.0380968
AO090001000615	-0.318795	0.0662456		AO090206000005	-0.306852	0.160204		AO090102000345	-0.545774	0.038116
AO090001000646	0.31569	0.0662456		AO090003000695	-0.278987	0.160323		AO090005001438	-0.360438	0.0381316
ZY029277	-0.430619	0.0663465		AO090005000432	-0.344035	0.160323		AO090005000354	-0.411871	0.0381316
AO090011000134	-0.264643	0.0664738		AO090120000358	-0.264685	0.160323		AO090001000015	0.265781	0.0381326
AO090001000507	-0.821444	0.0665479		AO090011000717	0.413848	0.161125		AO090701000854	0.542753	0.0382027
AO090701000038	0.233957	0.0665479		AO090005000626	-0.30372	0.161827		AO090026000785	-0.306761	0.0382513
AO090010000390	-0.247229	0.0665479		AO090003001508	0.636068	0.161867		AO090003000367	-0.635477	0.0383437
AO090005001201	-0.323172	0.0665479		ZY037524	0.196341	0.161935		AO090701000471	0.506993	0.0383658
AO090206000049	0.750724	0.0665479		AO090020000540	0.383051	0.162089		AO090102000146	0.602753	0.0383658
AO090005001062	-0.521008	0.0665479		AO090120000326	-0.333569	0.162659		AO090012000018	0.386108	0.0383658
AO090005000137	-0.462845	0.0665768		AO090020000562	0.202394	0.162659		AO090023000745	-0.759572	0.0383658
AO090012000372	0.307924	0.0665768		ZY006762	-0.454894	0.162659		ZY083022	0.548633	0.0384759
AO090026000711	0.712703	0.0665909		AO090701000060	-0.277735	0.162935		AO090023000713	-0.244711	0.0385526
AO090020000615	-0.331775	0.0666154		AO090026000743	-0.18416	0.162935		AO090003001186	-0.324139	0.0386101
AO090005000057	0.44365	0.0667364		AO090023000986	0.702198	0.162935		AO090103000311	-0.627208	0.0386254
AO090003000793	0.34419	0.0667364		AO090009000641	-0.384849	0.162952		AO090020000169	-0.586146	0.0388532
AO090005000497	-0.637279	0.0667693		AO090138000129	0.398662	0.162952		AO090005000026	0.308976	0.0388532
AO090009000505	-0.295692	0.0669518		AO090023000156	-0.261118	0.16322		AO090663000001	0.361883	0.0388532
AO090003000227	0.665263	0.0670363		AO090005000223	0.414205	0.163306		AO090003000532	-0.756864	0.0388571
AO090011000579	0.488295	0.0670695		AO090012000935	0.339695	0.163306		AO090005001576	-0.758471	0.0388571
AO090023000915	-0.570371	0.0672271		AO090026000216	0.298354	0.163337		AO090701000371	0.416718	0.0391575
AO090103000390	-0.58084	0.0672271		AO090003001089	-0.441367	0.163832		AO090020000188	0.345899	0.0394241
AO090120000299	0.573026	0.0672787		ZY080613	0.474717	0.163863		AO090005001568	-0.649643	0.0394424
AO090038000630	-0.326985	0.0674786		AO090113000137	-0.460825	0.163863		AO090005001612	-0.395553	0.0394424
AO090005000104	0.57161	0.0677114		AO090005000936	-0.60035	0.163863		AO090012000437	-0.302619	0.0395001
AO090009000066	0.684103	0.0681306		AO090120000210	-0.537064	0.163863		AO090003000661	-0.831709	0.0395549
AO090120000294	-0.596783	0.0681577		AO090023000546	0.246642	0.163863		AO090103000091	0.664634	0.0395549
AO090012000449	0.306841	0.0681584		AO090102000003	0.240701	0.163863		AO090005001484	-1.14197	0.0395707
AO090005001151	-0.239661	0.0681584		AO090010000230	-0.328322	0.163863		AO090005001547	1.01994	0.039706
AO090010000214	-0.59309	0.0681591		AO090010000061	-0.675363	0.163863		AO090012000423	0.286036	0.0399166
AO090010000289	0.393641	0.0682225		AO090020000683	0.179551	0.16387		AO090005000663	0.358047	0.0400572
AO090009000380	0.389606	0.0683786		AO090012000110	-0.67169	0.163957		AO090023000016	0.398831	0.0400609
AO090003000001	-0.456931	0.0684663		AO090038000350	-0.493306	0.164088		AO090003000509	0.493415	0.0400609
AO090003000619	-0.435565	0.0686099		AO090001000684	0.379567	0.164238		AO090005001319	-0.502207	0.0401244
AO090023000044	-0.289135	0.0688156		AO090020000138	-0.230724	0.164325		AO090012000263	0.710134	0.0401349
AO090009000144	-0.334572	0.0690659		AO090103000010	-0.249982	0.164848		AO090010000065	-0.348487	0.0401349
AO090038000112	0.327501	0.0690659		AO090023001008	-0.299504	0.164856		ZY084030	0.78041	0.0401349
AO090120000210	-0.652552	0.0690659		AO090005001456	0.730563	0.16513		AO090003000288	0.44444	0.040206
ZY087182	0.322133	0.0690717		AO090005001074	-0.381832	0.165311		AO090005000278	-0.312851	0.0403934
AO090011000379	0.530367	0.0693321		AO090003000958	-0.212513	0.165311		AO090003000627	-1.09652	0.0404046
AO090102000558	-0.328047	0.0693329		AO090010000462	0.399808	0.165311		AO090023000514	-0.682914	0.0404046
AO090005001358	-0.218366	0.0693329		AO090011000043	0.413104	0.165311		AO090026000332	-0.408988	0.0404046
AO090005001174	-0.383963	0.0693555		AO090011000509	-0.249128	0.165311		AO090012000801	-0.37226	0.0407539
AO090026000566	-0.244671	0.0694121		AO090103000216	-0.585677	0.165311		AO090020000611	0.506629	0.0407539
AO090001000573	-0.344367	0.0694121		AO090009000333	-0.471778	0.165311		AO090003001514	0.230493	0.0407539
AO090005000592	0.577751	0.0694121		AO090026000702	-0.590431	0.165311		AO090701000408	0.232386	0.0408393
AO090009000589	-1.49834	0.0694634		AO090009000272	-0.221193	0.165311		AO090001000470	0.373395	0.0410156
AO090012000942	-0.580402	0.0694634		AO090003000619	-0.35565	0.165682		ZY082189	0.319544	0.0410732
AO090005001492	0.792252	0.0694634		AO090009000606	-0.213192	0.166084		AO090020000199	0.285356	0.0410751
AO090011000323	-0.815585	0.0695899		AO090206000017	-0.21964	0.166194		AO090003001061	-0.244985	0.0411897
AO090701000169	-0.707424	0.0696278		AO090005001092	-0.337685	0.166273		AO090020000591	-0.287904	0.0412352
AO090026000589	-0.429322	0.0697431		AO090120000256	-0.22434	0.166529		AO090026000181	1.02996	0.0412352
AO090102000440	0.543642	0.0701229		AO090003000121	-0.387251	0.166925		AO090023000010	0.280905	0.0412352
ZY087132	-0.294953	0.0701262		AO090701000389	0.204762	0.167101		AO090023000884	-0.462539	0.0412352
AO090005000093	1.47689	0.0701295		AO090009000391	-0.320729	0.167101		AO090005000430	-0.380927	0.0412463
AO090663000001	0.318253	0.0701487		AO090003001121	0.419462	0.167101		AO090003000547	-0.474693	0.0412776
ZY080823	0.328175	0.0703432		AO090003000929	-1.10743	0.167101		ZY080390	-0.722779	0.0413117
AO090020000708	-0.528474	0.0703877		AO090103000371	0.232676	0.167867		AO090102000586	0.800951	0.0413117
AO090011000724	-0.246335	0.0703983		AO090023000649	-0.339268	0.167867		AO090011000082	0.388968	0.0413117
AO090003001431	-0.212207	0.0703983		AO090003000687	-0.334638	0.167867		AO090012000942	-0.645591	0.0414779
AO090020000105	0.546765	0.0703983		AO090001000404	0.281855	0.167867		AO090023000940	-0.387046	0.0415153
AO090003000269	0.381867	0.0703983		AO090026000332	-0.297705	0.167898		AO090001000699	-0.309464	0.0415506
AO090026000622	0.536612	0.0704143		AO090023000236	0.204138	0.168031		AO090001000073	0.83951	0.041579
AO090010000064	-1.2318	0.0704143		AO090003000354	0.261592	0.168074		AO090011000424	-0.50227	0.0416098
AO090005000256	0.381544	0.0704744		AO090010000177	0.200394	0.168292		AO090005000626	-0.405965	0.0416788
AO090005000128	-0.412061	0.0704996		AO090023000312	0.448377	0.168292		AO090113000040	0.248953	0.0416788
ZY087811	0.240425	0.0706624		AO090023000513	-0.80009	0.168292		AO090009000016	-0.329074	0.0416788
AO090012000840	0.225789	0.0707664		ZY083576	-0.436	0.168292		AO090011000661	-0.284914	0.041818
AO090102000282	0.885054	0.0707664		AO090009000427	-0.263346	0.168292		AO090011000088	0.950898	0.0418296
AO090026000804	-0.305115	0.070839		AO090012000897	-0.220075	0.168354		AO090010000381	0.31547	0.0418296
AO090120000078	-0.621144	0.0709659		ZY080692	0.264562	0.168354		AO090001000563	-0.379948	0.0418296
AO090138000045	-0.545495	0.0714046		AO090011000417	-1.86566	0.168659		AO090020000450	0.471241	0.0418296
AO090012000110	-0.806862	0.0714362		AO090003001075	-0.238654	0.168823		AO090103000097	-0.389204	0.0418296
AO090120000125	-0.727042	0.0714362		AO090005001069	-0.332157	0.169407		AO090012000701	-0.558308	0.0418909
AO090011000812	-0.347834	0.0714362		ZY088132	0.240873	0.169457		AO090023001008	-0.403091	0.0419729
AO090009000714	-0.339236	0.0714362		AO090005001630	-0.306605	0.169551		AO090005001249	0.71525	0.0419935
AO090003000485	-0.417046	0.0714519		AO090003001124	0.189674	0.169837		AO090102000087	0.351248	0.0420512
AO090701000228	-0.379547	0.0714519		AO090020000281	-0.746076	0.169837		ZY081047	0.324702	0.0420512
AO090023000806	-0.569901	0.0717147		AO090010000217	-0.293833	0.169879		AO090701000176	-0.615053	0.0422443
AO090005000304	-0.845042	0.0719314		AO090003000802	-0.489647	0.17018		AO090011000886	-0.403412	0.0423054
AO090113000143	0.638487	0.0719314		AO090026000147	-0.221373	0.170377		ZY008349	-0.568334	0.042312
AO090005000658	0.600314	0.071946		AO090012000884	0.512129	0.17041		AO090003001242	-0.352396	0.0423633
AO090026000494	-1.0286	0.0728709		AO090701000108	-0.305796	0.170415		AO090003000302	0.956431	0.0423633
AO090701000742	0.573919	0.0728709		AO090003000192	-0.264051	0.170555		AO090005001192	-0.3235	0.0423633
ZY007165	-0.270083	0.0728709		AO090206000038	-0.361513	0.170659		AO090011000170	-1.45887	0.0423633
AO090005001447	0.44327	0.0728709		AO090113000040	0.181542	0.170659		AO090113000065	0.27395	0.0424296
AO090026000698	-0.506782	0.0728709		AO090003000090	-0.46296	0.170824		AO090103000078	0.345076	0.0424296
AO090003001390	-0.662636	0.0728709		AO090005001122	-0.330698	0.170824		AO090012000719	-0.434418	0.0424296
AO090003000214	-0.293075	0.0730804		AO090023000939	-0.240535	0.171241		AO090102000190	0.665241	0.0424296
AO090701000148	0.455363	0.0730804		AO090005000719	-0.324317	0.171455		AO090120000068	-1.03123	0.0427992
AO090011000102	0.256303	0.0730804		AO090023000834	0.384418	0.171923		AO090009000380	0.426384	0.0427992
AO090701000592	0.628072	0.073086		AO090012000280	-0.439068	0.17204		AO090020000041	-0.506144	0.0428221
AO090005001339	-0.646518	0.073086		AO090701000254	-0.920375	0.172665		AO090001000037	-0.843965	0.0428221
AO090005000062	0.238696	0.073086		AO090010000684	-0.835675	0.172665		AO090005000093	1.62945	0.042823
AO090120000112	-0.333988	0.073086		AO090003001095	-1.19206	0.172967		AO090005000652	-0.44609	0.042823
AO090701000597	-0.860169	0.0731601		AO090010000127	-0.276111	0.173024		AO090001000338	-0.358564	0.042823
AO090003001313	-0.376795	0.0731601		AO090120000052	-0.746517	0.173446		AO090701000478	0.668144	0.042823
AO090026000025	-0.354867	0.0733907		AO090010000756	-0.209084	0.173588		ZY006610	-0.373554	0.0429488
AO090023000120	-0.424147	0.07347		AO090005001612	-0.281865	0.173588		AO090012000797	0.326497	0.043143
AO090023000530	-0.234347	0.0735917		AO090701000370	0.278692	0.173588		AO090120000302	0.483128	0.0432026
AO090038000427	-0.30324	0.0736166		AO090138000043	-1.58362	0.17378		AO090103000235	-0.318211	0.0433997
AO090206000067	-0.352197	0.0736518		AO090001000515	-0.411525	0.174063		AO090120000003	0.360086	0.0433997
AO090120000344	0.991043	0.0737257		AO090012000150	-0.203994	0.174063		AO090038000341	-0.500025	0.0434686
AO090003000423	-0.813272	0.0737811		AO090010000330	-0.292094	0.174063		AO090010000178	0.449715	0.0437241
AO090023000885	-0.734124	0.0741585		AO090005000497	-0.505024	0.174524		AO090003001247	-0.274129	0.0437241
AO090012000966	0.395424	0.0742621		AO090011000727	0.166011	0.174627		AO090038000419	-1.33545	0.0437449
AO090206000040	0.287275	0.0743214		AO090001000150	0.305418	0.174627		AO090012000924	-0.373943	0.0440089
AO090120000384	-0.808078	0.0743705		AO090005001042	-1.02689	0.174627		AO090009000126	0.608253	0.0442807
AO090102000065	-0.28424	0.0743705		AO090011000453	0.359711	0.174736		AO090103000095	0.314623	0.0442963
AO090005000078	0.239122	0.0743705		AO090023000948	-0.60258	0.174928		AO090020000615	-0.356727	0.0442963
ZY098005	-0.315129	0.0744513		AO090003000403	0.743633	0.174964		AO090701000041	-0.931386	0.0443112
AO090038000058	-0.373366	0.0746129		AO090038000465	-1.78861	0.175029		AO090003000300	-0.396438	0.044323
AO090120000100	0.647075	0.0746129		AO090011000871	0.254676	0.175054		AO090102000411	0.333655	0.0444955
AO090020000520	-0.27842	0.0746129		AO090023000450	-0.228885	0.175176		AO090003001297	0.729567	0.0445466
AO090011000067	-0.315673	0.0746129		AO090026000598	-0.428566	0.175177		AO090003001045	-0.647394	0.0445774
AO090038000537	-0.247301	0.0746129		AO090001000694	-0.247266	0.175242		AO090701000360	-0.30814	0.0445905
AO090011000235	0.472041	0.0746129		AO090001000451	-0.351036	0.175242		ZY087225	0.596112	0.0446832
AO090003001501	0.922915	0.0746862		ZY084030	0.555867	0.175242		AO090011000725	-0.477915	0.0447039
AO090102000216	0.376044	0.0747997		ZY078179	-0.535664	0.175242		AO090003001548	0.449969	0.0447039
AO090102000330	0.776181	0.0747997		ZY081219	-0.197372	0.175242		AO090012000787	0.553964	0.0448161
AO090003000217	0.425795	0.074896		AO090011000831	-0.270681	0.175242		AO090103000329	-0.608649	0.0450705
AO090012000143	-1.37868	0.0748965		AO090020000468	0.798295	0.175242		AO090011000679	-0.40447	0.0450705
AO090102000298	0.855528	0.0749524		AO090166000030	-0.556385	0.175242		AO090003000043	0.423299	0.0450705
AO090701000403	-0.216078	0.075114		AO090026000492	-0.27918	0.175242		AO090003000792	0.455714	0.0450762
AO090010000704	0.227137	0.0752766		AO090102000361	-0.404961	0.175299		AO090026000129	-0.264002	0.0450769
AO090020000428	-0.269593	0.0753515		AO090009000711	-0.443226	0.175299		AO090003000960	0.79314	0.0450769
AO090010000233	0.257603	0.0754727		AO090038000402	-0.327986	0.175299		AO090120000046	-0.729876	0.0450769
AO090020000420	0.599998	0.0754727		ZY029188	-0.192169	0.175346		AO090026000107	-0.346969	0.045162
AO090003000506	0.518034	0.0754727		AO090103000212	0.211091	0.175348		AO090701000255	0.469649	0.0452008
AO090138000129	0.467701	0.0754727		AO090103000235	-0.231918	0.175348		AO090005001472	-0.221996	0.0452766
AO090005001547	0.878706	0.0754727		AO090701000202	-0.410374	0.175407		AO090113000090	0.704038	0.0452923
AO090023000245	0.976723	0.0754727		AO090009000398	-0.193307	0.175413		AO090003000415	-0.50683	0.0453718
AO090003001514	0.200032	0.0754727		AO090005000459	0.215283	0.17546		AO090011000034	0.425202	0.0453718
AO090003001121	0.497997	0.0754727		AO090003000644	-0.226223	0.175473		AO090020000582	0.372251	0.0454092
AO090023000977	-1.64353	0.0759005		AO090011000004	-0.159833	0.175556		AO090009000570	0.359975	0.045411
AO090005000478	-0.936657	0.0759005		AO090023000624	-0.927319	0.175598		AO090038000232	-0.381549	0.0454176
AO090005000534	-0.335184	0.0759276		AO090103000311	-0.440646	0.175598		AO090120000273	-0.738934	0.0454176
AO090102000148	-0.78832	0.0763277		ZY080390	-0.517448	0.175598		AO090102000599	0.642478	0.0454656
AO090023000428	-0.810935	0.0763923		ZY087831	-0.289182	0.175598		AO090005000843	-0.235734	0.0454656
AO090003000723	0.352637	0.0763923		AO090003001272	-0.26876	0.175598		AO090701000840	0.657181	0.0454656
ZY081493	0.387134	0.0763923		AO090038000574	0.323164	0.175598		AO090009000040	0.301525	0.0454696
AO090026000125	0.259106	0.0763923		AO090023000395	-0.898849	0.175598		AO090009000634	-0.418547	0.0454696
AO090005001300	-0.493267	0.0763923		AO090012000543	-0.15889	0.175848		ZY082780	0.263313	0.0454696
AO090003001387	0.436263	0.0765747		AO090005000805	-0.207369	0.175868		AO090103000033	0.528092	0.0454696
ZY098165	-0.389747	0.076729		AO090701000824	0.25794	0.175868		AO090103000147	0.41521	0.0454696
AO090026000451	0.534567	0.0767406		AO090010000674	0.362765	0.175868		AO090012000913	0.441438	0.0454884
AO090038000057	-0.870725	0.076866		AO090001000077	-0.185796	0.175957		AO090023000314	-0.861838	0.0454884
AO090003000643	-0.480323	0.0768721		AO090001000467	-0.20172	0.176386		AO090001000131	0.369748	0.0454964
AO090003000826	-0.275326	0.0769209		AO090003000304	0.303212	0.176816		AO090120000077	0.368472	0.0455298
AO090701000851	-0.296531	0.0769326		AO090102000335	0.621156	0.176925		AO090003001169	-0.446755	0.0455582
AO090003000138	-0.31011	0.0769932		AO090012000839	0.269814	0.176925		AO090102000445	-0.349674	0.0455737
AO090026000264	-0.597153	0.0772906		AO090020000500	-0.685634	0.1771		AO090005001420	-0.420333	0.0455911
AO090003000972	-0.400657	0.0773677		AO090005001047	-0.32312	0.177112		AO090001000039	0.371274	0.0456654
AO090011000462	-0.468204	0.077623		AO090009000291	0.523484	0.177396		AO090012001013	0.226481	0.0456845
AO090011000385	-0.219822	0.0776778		AO090011000778	-0.274125	0.177726		AO090001000660	-0.417895	0.0456947
AO090010000019	-0.332615	0.0776914		AO090026000173	-0.346565	0.177913		AO090011000589	-0.389229	0.045741
AO090012000433	0.209396	0.0781136		AO090701000470	0.255793	0.177944		AO090003001230	0.765759	0.0457578
AO090005001392	-0.40196	0.0782248		AO090003000190	0.451875	0.177944		AO090005001233	-0.436874	0.0459725
AO090012000334	0.243229	0.0782577		AO090011000575	-0.203718	0.177944		AO090020000423	0.279283	0.0459725
AO090003001069	1.06369	0.0787183		AO090003001362	-0.187327	0.178059		AO090009000678	-0.238071	0.0460112
AO090003001042	-0.317239	0.0788233		AO090102000109	-0.187214	0.17846		AO090026000288	-0.504142	0.0460525
AO090005001612	-0.335289	0.0790859		ZY098180	0.198047	0.17846		ZY098166	-0.421515	0.0461607
AO090003000315	-0.291092	0.0790985		AO090020000623	-0.320896	0.17846		AO090038000174	0.454862	0.0462975
AO090003001095	-1.41525	0.0790985		AO090009000342	-1.98585	0.17846		AO090005000184	0.386145	0.0463047
AO090120000028	0.218494	0.0790985		AO090005001279	0.467722	0.17846		AO090020000489	-0.583409	0.0463047
AO090023000689	-0.316904	0.0791168		AO090026000821	-0.229124	0.17846		AO090009000378	-0.663584	0.0463134
AO090005000964	-1.16474	0.0791987		AO090012000911	-0.184155	0.178969		AO090005000327	0.481994	0.0464298
AO090138000056	-0.273671	0.079212		AO090012000389	-0.168611	0.180366		AO090023000045	-0.259697	0.0464403
AO090023000596	-0.277181	0.079212		AO090102000050	-0.251752	0.180464		ZY097914	0.41612	0.046447
AO090010000227	-0.217371	0.079212		ZY086890	-0.414829	0.180464		AO090701000139	0.608687	0.0464932
AO090009000431	-0.285005	0.0793067		AO090102000114	-0.28184	0.180537		AO090009000682	-1.07149	0.0466391
AO090103000456	0.493385	0.0793067		AO090120000235	-0.272428	0.180572		AO090009000391	-0.419603	0.0467193
ZY006866	-0.622528	0.0793067		AO090003000638	-0.241387	0.180833		AO090012000964	-0.507926	0.0467415
AO090012000174	-0.553021	0.0798226		AO090011000578	-0.330696	0.180924		AO090023000542	0.2633	0.0468947
AO090003000916	-0.456252	0.079898		AO090005000917	0.173528	0.181748		AO090001000355	0.325501	0.0470476
AO090026000248	-0.481417	0.0799269		AO090003001319	-0.261954	0.182296		AO090701000209	-0.412099	0.0470553
ZY083018	-0.341021	0.0799479		AO090120000042	-0.326975	0.182619		AO090005000075	0.41102	0.0472228
AO090023000524	0.443249	0.0799555		ZY077859	-0.772634	0.182706		AO090003000514	-0.511107	0.0472426
ZY078179	-0.637812	0.0799909		AO090005001245	0.688356	0.183104		AO090005000658	0.648048	0.0472426
AO090023000678	-0.206534	0.0800664		AO090009000375	-0.460255	0.1835		AO090011000749	-0.266176	0.0473489
AO090005001256	0.345658	0.0800664		AO090038000497	0.190022	0.183504		AO090012000946	0.268983	0.047374
ZY077504	-0.293107	0.0801333		AO090026000479	-0.29022	0.183757		ZY082969	0.285867	0.0474157
AO090012000853	0.821828	0.0801675		AO090003001045	-0.465699	0.184039		AO090005001598	0.692728	0.0474409
AO090001000030	-0.239218	0.0802128		AO090011000421	-0.982446	0.184039		AO090003000243	-0.431821	0.0474691
ZY080768	-0.366598	0.0802893		AO090011000282	-0.180508	0.184039		AO090003000462	-0.479274	0.0474922
AO090009000036	0.45308	0.080307		AO090120000424	-0.411611	0.184039		AO090005000738	0.439334	0.0474922
AO090009000689	-0.407681	0.080307		AO090102000166	0.728303	0.184428		AO090003001443	0.370954	0.0476274
AO090005001472	-0.194864	0.0804425		ZY093032	-1.15778	0.184428		AO090009000287	0.619241	0.0476752
AO090010000062	-0.206553	0.0807544		AO090701000041	-0.667848	0.184428		AO090010000610	0.683258	0.0476752
AO090120000142	-0.426458	0.0808132		AO090023000440	-1.34548	0.184428		AO090102000165	0.457965	0.0476752
AO090026000787	-0.404584	0.0808132		AO090010000675	0.270022	0.184428		AO090011000633	0.235786	0.0477155
AO090010000228	-0.43045	0.0808132		AO090026000355	0.292375	0.184732		AO090113000137	-0.592833	0.0478094
AO090103000003	0.447119	0.0808132		AO090005001109	-0.205275	0.184894		AO090701000573	-0.235977	0.0478094
AO090020000360	0.98127	0.0808132		AO090023000800	-0.284284	0.185239		AO090011000385	-0.24255	0.0479134
AO090026000151	0.245196	0.0808132		AO090102000514	-0.185377	0.185536		AO090005001497	0.321393	0.0479799
AO090038000424	-0.388736	0.0808132		AO090010000490	0.229741	0.185574		AO090005000439	0.977307	0.0480745
AO090120000291	-0.232676	0.0810172		AO090003000148	-0.303622	0.185574		ZY029620	-0.339868	0.0480908
AO090102000543	-0.370294	0.0810961		AO090023000258	0.340583	0.185574		ZY097793	0.254024	0.0481092
AO090012001021	0.730706	0.0810961		ZY086634	0.307729	0.185662		ZY007129	0.687323	0.0481575
AO090009000436	-0.473667	0.0811438		AO090001000233	-1.12613	0.185662		AO090023000116	-0.868406	0.0484167
AO090026000069	0.663817	0.0812142		ZY098241	0.174599	0.185662		AO090005001100	0.380788	0.0485092
AO090010000089	-0.248424	0.0812142		AO090005000658	0.473307	0.185662		AO090005000078	0.258788	0.0485092
AO090009000239	0.801507	0.0812813		AO090023000245	0.783603	0.185662		AO090113000066	0.694453	0.0485092
AO090005000828	-1.06161	0.0812813		AO090003000581	-0.339553	0.185788		AO090005000879	-0.645731	0.0485092
AO090003000967	-0.445199	0.0816837		ZY082846	0.200572	0.185788		ZY007605	0.405832	0.0485092
AO090005001521	0.210889	0.0817567		AO090012000557	-0.438815	0.185828		AO090003001321	-0.359919	0.0485092
AO090003000053	0.25887	0.0819443		AO090003000773	-0.640219	0.187012		AO090038000131	0.352708	0.0485092
AO090120000307	-0.280778	0.0819443		AO090011000812	-0.272858	0.187012		AO090023000966	-0.662473	0.0485092
AO090003001084	0.454584	0.0819443		AO090003000014	-0.204218	0.187222		AO090003001312	-0.465861	0.0485183
AO090003000703	-0.486541	0.0819503		ZY007663	-0.221244	0.187462		AO090102000613	-0.585025	0.048527
AO090011000206	-0.31528	0.0819566		AO090102000220	-0.283635	0.187754		AO090023000874	-0.320097	0.0486596
AO090010000654	-1.23432	0.0819566		AO090003000211	-0.546591	0.187754		ZY080884	-0.447885	0.0488203
AO090005001199	-0.551785	0.0819566		AO090009000214	-0.828778	0.187754		ZY087578	-0.285268	0.0489483
AO090005001008	-1.25987	0.0819566		AO090005001008	-1.03532	0.188104		AO090102000335	-0.823886	0.0489692
AO090010000646	0.464577	0.0819914		AO090005000327	0.348347	0.188312		AO090012000362	0.337749	0.0489692
AO090012000217	-0.765801	0.0820834		AO090023000524	0.360298	0.188378		AO090023000513	-1.03461	0.0489692
AO090005000430	-0.32211	0.0820909		AO090011000085	0.218547	0.188534		AO090001000257	0.569811	0.0491368
AO090003000587	0.274473	0.0820909		AO090005000751	-0.255565	0.18891		AO090005000091	-0.362091	0.0492122
AO090026000096	-0.273096	0.082187		AO090005000429	-0.488922	0.189243		AO090038000459	0.429571	0.0492588
AO090023000431	0.315328	0.082187		ZY093847	-0.78472	0.189421		AO090102000166	0.979529	0.0492588
AO090102000151	-0.284995	0.0822213		AO090102000575	-0.354906	0.189477		ZY083879	0.384258	0.0492998
AO090102000593	0.40447	0.0824509		AO090701000063	-0.314613	0.18992		AO090120000075	0.364195	0.0495044
AO090026000818	-0.256618	0.0824509		AO090005000602	-0.500446	0.190101		AO090103000474	-0.236342	0.0497487
ZY082461	-0.286344	0.0825434		AO090005001140	0.473166	0.190237		AO090009000410	0.347821	0.0497487
AO090010000339	0.317224	0.0825434		AO090102000157	-0.722745	0.190237		AO090012000150	-0.266286	0.0497626
AO090005001399	-1.22925	0.0826351		AO090012000213	0.502752	0.190237		AO090038000599	-0.398942	0.0497774
AO090009000413	-0.580348	0.0827047		AO090038000135	-0.178552	0.191011		AO090020000356	0.400912	0.049917
AO090005000276	0.279444	0.0828536		AO090009000436	-0.385313	0.191011		AO090003001232	-0.498127	0.049917
AO090120000451	-0.390826	0.082903		AO090012000394	-0.893815	0.191011		AO090020000410	0.325578	0.0502221
AO090120000410	-0.420216	0.0829066		AO090012000263	0.486707	0.191208		AO090003000775	0.240499	0.0502221
ZY097570	-0.380406	0.0829066		AO090023000772	-0.384749	0.191356		AO090038000584	-1.15119	0.0502239
AO090103000479	0.859752	0.0829066		AO090003000289	-0.535029	0.19202		AO090005000432	-0.431541	0.0505237
AO090020000624	-0.441069	0.0829066		AO090010000654	-1.00609	0.19202		AO090005001017	-0.836333	0.0506359
AO090023000967	-0.230942	0.082914		AO090003000490	-0.177876	0.192134		AO090005001422	0.539726	0.0506537
AO090003000397	-0.26173	0.082914		AO090012001013	0.161404	0.192581		AO090012000638	0.805196	0.0506537
AO090003000667	0.216744	0.082914		AO090020000535	-0.241293	0.192581		AO090020000283	-0.74044	0.0506537
AO090009000516	-0.195547	0.082914		AO090701000139	0.436198	0.192581		AO090005001406	-0.353959	0.050696
AO090009000384	-0.229152	0.0830543		AO090026000504	-0.198683	0.192581		AO090010000333	-0.506588	0.0508067
ZY007832	-0.317842	0.0830614		AO090020000511	-1.08919	0.192581		AO090003000979	-0.837004	0.050848
AO090005000189	0.32864	0.0831656		AO090023000419	-0.305033	0.192581		AO090026000695	-0.717527	0.050848
AO090003000304	0.357187	0.0833149		AO090011000419	-0.221171	0.192656		AO090124000067	-0.285216	0.050848
AO090026000184	0.683368	0.0833706		AO090023000046	-0.236907	0.192977		AO090003000864	0.334467	0.0510753
AO090005000604	-0.201733	0.0833875		AO090038000167	0.3641	0.192979		ZY097903	0.284079	0.0510795
AO090009000475	0.423872	0.0836159		AO090026000563	-0.258198	0.193301		AO090003001375	0.61523	0.0510932
AO090001000275	-0.354734	0.0837351		AO090038000463	-0.704835	0.193553		AO090011000236	0.570571	0.051097
AO090005000527	-0.267949	0.0837709		AO090701000707	0.167116	0.193553		AO090005000962	0.949021	0.0512441
AO090003001417	0.360893	0.0837709		AO090012000697	-0.206843	0.193553		ZY007112	-0.378116	0.0514307
AO090102000109	-0.221046	0.0837709		AO090023000094	0.19968	0.193553		AO090003001194	-0.51769	0.0514471
AO090026000708	-0.252319	0.0837709		AO090023000636	0.241583	0.194243		AO090012000973	-0.806758	0.051569
AO090003000851	-0.288532	0.083773		AO090701000312	-0.154249	0.194714		AO090023000083	0.536379	0.0516387
AO090001000444	-0.232609	0.0840932		AO090011000186	-0.17446	0.194741		AO090206000053	-0.975073	0.0516599
AO090003000243	-0.378152	0.0843814		AO090003000492	-0.228524	0.194741		AO090026000179	1.32008	0.0516901
AO090102000599	0.553859	0.0846923		AO090003000631	-0.412127	0.194741		AO090701000510	0.605398	0.0518518
AO090003000325	0.308213	0.0846923		AO090103000025	0.373619	0.194741		AO090026000270	-0.389306	0.0518907
AO090038000025	-0.232727	0.0846923		AO090010000065	-0.236864	0.194741		AO090701000271	0.312618	0.051893
AO090003000761	-0.299511	0.0846923		AO090120000165	-0.30858	0.194741		AO090023000044	-0.298253	0.051893
AO090011000776	0.378492	0.084921		AO090038000377	-0.180888	0.194745		AO090005001538	0.876758	0.051893
AO090009000612	0.641456	0.0850151		AO090023000350	-0.191397	0.194966		AO090102000194	0.414383	0.0519326
AO090023000194	0.436825	0.0850151		AO090005001174	-0.292348	0.195573		AO090011000076	0.226859	0.0519409
AO090102000570	-0.483415	0.0850151		AO090005000825	0.161614	0.196551		AO090005001524	0.435996	0.0519417
AO090012000271	-0.367993	0.0850151		AO090012000774	-0.472242	0.196551		AO090120000155	0.458076	0.0520866
AO090020000066	-0.189461	0.0850151		AO090023000054	0.389435	0.196615		AO090701000246	-1.53442	0.0520928
AO090102000445	-0.30138	0.0850892		AO090023000011	0.160624	0.196749		AO090011000933	0.26104	0.0521148
AO090011000696	0.243238	0.0852291		AO090003000604	-0.231772	0.19675		AO090026000276	0.676122	0.052182
AO090011000717	0.462022	0.0853233		AO090020000542	-0.255938	0.196776		AO090701000844	0.770714	0.0522466
AO090103000076	-0.224303	0.0853995		AO090023000888	0.35331	0.19679		AO090020000127	0.232123	0.0524013
AO090023000396	0.200376	0.085404		AO090011000755	-1.46441	0.196808		AO090012000658	0.317262	0.0525062
AO090020000151	0.213765	0.0855704		AO090011000629	-0.211172	0.196808		AO090011000524	0.508336	0.05252
ZY008348	0.685998	0.085692		AO090001000273	-0.444888	0.196877		AO090120000502	-0.562151	0.052727
AO090003000468	0.494949	0.085692		AO090012000006	0.153839	0.196877		AO090010000243	0.358128	0.052867
AO090012000201	-0.417968	0.0859679		AO090011000790	-0.168006	0.196877		AO090701000554	0.689512	0.0528814
AO090012000102	-0.414639	0.0860838		AO090005000605	-0.386152	0.197362		AO090009000414	-1.2984	0.0528814
AO090005001568	-0.532495	0.0860838		ZY006890	-0.230675	0.197413		AO090038000610	-0.286006	0.0528814
AO090003000902	-0.429346	0.0860838		AO090005001473	-0.182995	0.198694		AO090012000653	-0.301086	0.0528814
AO090005000973	-1.27449	0.0862988		AO090009000535	-0.151227	0.199213		AO090020000468	1.02729	0.0528814
AO090012000773	0.797273	0.086496		AO090005001649	-0.35662	0.199376		AO090005001018	-0.337357	0.0528814
AO090038000585	-0.451532	0.0865946		AO090020000209	-0.315708	0.199501		AO090005000629	-0.606174	0.0530971
AO090011000453	0.414321	0.0865946		AO090003000616	-0.263099	0.199501		ZY098241	0.230345	0.053171
ZY081429	-0.229925	0.0866725		AO090003000183	-0.373147	0.199513		AO090005001008	-1.37236	0.0532295
AO090012000681	0.230475	0.0866735		AO090701000398	-0.379587	0.199513		ZY081024	-0.231779	0.0532548
AO090023000576	0.254726	0.0868088		AO090308000009	0.197936	0.19952		AO090038000395	-0.514964	0.0533374
AO090103000001	-0.682059	0.0868088		AO090005001199	-0.442192	0.19952		AO090113000089	0.240163	0.0534543
ZY087173	0.410462	0.0869602		AO090012000699	-0.340639	0.199558		AO090701000814	0.856144	0.0534543
AO090011000901	-0.217444	0.0875891		AO090102000073	-1.42452	0.199655		AO090003000595	0.415343	0.053519
AO090020000607	0.214077	0.0875891		AO090010000603	0.186353	0.199815		ZY086651	-0.281736	0.0535416
AO090003000392	-0.754487	0.0875891		AO090010000052	-1.84904	0.200016		AO090020000616	-0.255783	0.0536366
AO090701000580	0.394837	0.0878447		AO090005001000	-0.331032	0.200471		AO090012000275	-0.601619	0.0536653
AO090005001233	-0.373636	0.0879061		AO090003000098	0.289772	0.200471		AO090020000618	-0.625758	0.0536653
AO090012000029	0.371671	0.088013		AO090009000407	-0.38517	0.200696		AO090020000608	-0.843797	0.053918
AO090005000391	0.200102	0.0880197		AO090005000297	0.200841	0.200758		AO090012000143	-1.44839	0.053918
AO090003001045	-0.546661	0.0880197		AO090009000413	-0.465489	0.200764		AO090138000075	1.19175	0.0541226
AO090038000240	-0.262385	0.0880197		AO090003000721	-0.58198	0.200826		ZY086811	-0.492444	0.0541249
AO090011000590	-0.228061	0.0883669		AO090001000143	0.164642	0.200928		AO090010000515	-0.243512	0.0541283
AO090023000319	-0.288297	0.0884509		AO090038000585	-0.368038	0.200976		AO090701000511	0.304265	0.0542243
AO090038000558	0.418748	0.0885006		AO090701000359	0.596556	0.201422		AO090005000760	0.762922	0.0543292
AO090103000013	0.732082	0.0885006		AO090124000010	0.28406	0.201422		AO090011000699	-0.584318	0.0543469
AO090003000547	-0.390542	0.0887496		AO090012000271	-0.297796	0.201422		AO090020000008	-0.399712	0.0544412
AO090003000948	0.530732	0.0888288		AO090023000718	-0.188201	0.203011		AO090003000014	-0.268253	0.05446
ZY098183	0.234316	0.0888431		AO090012000581	-0.792243	0.203011		AO090020000050	0.515632	0.0545249
AO090102000113	-0.518698	0.0888431		AO090005001504	-0.304149	0.203011		ZY080791	-0.258529	0.0545938
AO090001000483	-0.200886	0.0888431		AO090124000012	-0.99984	0.203462		AO090023000785	-0.47774	0.0545998
AO090023000600	0.666225	0.0889465		AO090026000613	-0.461514	0.203591		AO090023000870	-0.92804	0.0548414
ZY029178	0.588838	0.0889664		AO090102000637	0.33639	0.204163		AO090023000194	0.478127	0.0548931
AO090011000524	0.450962	0.0889664		AO090026000701	0.223476	0.204163		AO090003000190	0.580238	0.0548931
AO090023000272	0.360935	0.0889664		AO090020000583	-0.398868	0.204163		AO090001000075	0.417671	0.0548931
AO090012000774	-0.567673	0.0890081		AO090026000698	-0.385314	0.204163		AO090012000574	-0.348785	0.0549605
AO090023000624	-1.06171	0.0896395		AO090001000313	0.200607	0.204163		AO090103000390	-0.583992	0.055098
AO090011000749	-0.228001	0.0897546		AO090009000682	-0.749209	0.204163		ZY086878	-0.450166	0.0551933
AO090103000133	-0.446914	0.0899215		AO090120000142	-0.336337	0.204163		AO090011000267	-0.569709	0.0552428
AO090138000114	-0.343708	0.0899215		ZY080768	-0.288408	0.204163		AO090011000509	-0.307929	0.0553597
AO090010000052	-2.23429	0.0899215		AO090003001390	-0.503681	0.204163		AO090020000632	0.986902	0.0554897
AO090020000393	-0.274598	0.0904989		AO090001000495	-0.544239	0.20424		AO090003000495	-0.57874	0.0555028
AO090701000077	0.342549	0.0904989		AO090138000061	-0.740078	0.204749		AO090011000949	0.523627	0.0556476
AO090005001092	-0.374576	0.0912451		AO090026000204	-1.27318	0.204749		AO090120000129	-0.456295	0.0556476
AO090023000036	-0.247184	0.0912451		AO090005001207	-0.322051	0.205088		AO090012000397	-0.336723	0.0556476
AO090003001186	-0.259314	0.0912907		AO090023000574	-0.279999	0.205094		AO090023000470	-0.635551	0.0556597
AO090026000428	0.644644	0.091337		AO090010000561	-0.184148	0.205129		AO090120000492	0.697712	0.0557875
ZY086729	0.439771	0.0915163		AO090023000098	-0.30504	0.205161		AO090102000535	-0.513599	0.0558408
AO090038000609	-0.408479	0.0918448		AO090701000645	-0.247139	0.20549		AO090020000511	-1.43628	0.0558492
AO090166000081	0.414186	0.0918633		AO090026000127	-0.205827	0.205629		AO090005000886	-0.913801	0.0558664
AO090003000748	0.474438	0.0918633		AO090120000388	-0.184956	0.205629		AO090005001055	0.283287	0.0563376
ZY087560	-0.31563	0.0918633		AO090011000678	0.185823	0.205634		AO090102000639	-0.421121	0.0564124
AO090003001256	-0.549496	0.0919587		AO090011000850	-0.240921	0.205634		AO090023000312	0.555312	0.056446
AO090009000637	0.299569	0.0919587		AO090102000535	-0.378182	0.205634		AO090009000116	0.222578	0.0567345
AO090026000488	-0.296315	0.0919587		AO090023000861	-0.305067	0.205634		AO090009000055	-0.563937	0.0573022
AO090026000137	0.48024	0.0919587		AO090005000137	-0.339964	0.205634		AO090005000551	0.414094	0.0573385
AO090010000724	0.80614	0.0920576		AO090010000045	0.187197	0.205641		ZY006647	-0.723227	0.0574067
AO090009000515	0.398699	0.092109		AO090026000643	-0.418532	0.205641		ZY087182	0.322869	0.057424
AO090701000339	-0.233858	0.0924408		AO090026000194	-0.265295	0.205715		AO090012000478	0.497555	0.0574769
AO090038000016	0.961269	0.0927326		AO090166000051	-0.269706	0.205715		AO090701000107	-0.358421	0.0574769
AO090023000509	0.661771	0.0927326		AO090038000078	-0.8339	0.206273		AO090003001127	-0.29761	0.057574
AO090102000039	0.563206	0.0927326		AO090011000631	0.318661	0.20655		AO090003000003	0.399938	0.0576797
AO090026000236	-0.234794	0.0927326		AO090023000967	-0.183019	0.20655		AO090120000324	-0.456592	0.0577211
AO090166000013	-0.434178	0.0927326		AO090010000594	0.179187	0.20655		AO090003000575	-0.312015	0.0577211
AO090166000120	-0.260417	0.0930237		AO090038000374	-0.397975	0.20655		AO090003000616	-0.348876	0.0577211
AO090001000177	0.211344	0.0936928		AO090120000454	-0.459001	0.20655		ZY006360	0.421176	0.0577211
AO090020000038	0.345892	0.0936928		AO090011000536	-1.05328	0.20655		AO090020000288	-0.460093	0.0577211
ZY098241	0.201805	0.0938043		AO090023000596	-0.215433	0.20655		AO090001000509	0.452635	0.0577211
AO090023000671	-0.416708	0.0938043		AO090020000619	-0.411461	0.20655		AO090010000339	0.338181	0.0577517
ZY097751	-0.23781	0.0938138		AO090003000814	-0.231844	0.20655		AO090023000718	-0.251119	0.0578686
AO090005001497	0.272629	0.0938742		AO090023000965	-0.360996	0.206628		AO090003000676	0.501822	0.0578686
AO090701000145	-0.482719	0.0940084		AO090012000045	0.150371	0.206688		AO090010000134	0.679639	0.0578686
ZY030194	0.354091	0.0943431		ZY008507	-0.34693	0.206793		AO090009000333	-0.575316	0.0578686
AO090038000180	0.2668	0.0944608		ZY006647	-0.533958	0.206874		AO090020000360	1.03602	0.0578686
AO090011000791	-0.540272	0.0944608		AO090038000080	-0.257552	0.206874		AO090005001492	0.793235	0.0578686
AO090026000334	-0.942943	0.0946256		AO090701000710	-0.633675	0.207238		AO090102000570	-0.520096	0.0581003
AO090003000289	-0.624589	0.0946256		AO090113000133	-0.506789	0.207238		AO090020000315	0.548109	0.058223
AO090023000494	0.483298	0.0946331		AO090009000298	-0.280739	0.207238		AO090023000297	-0.415125	0.058223
AO090005001315	-1.25504	0.0947875		AO090001000083	-0.338291	0.207238		AO090026000269	-0.379285	0.0582937
AO090023000155	0.222379	0.0949136		AO090701000597	-0.649001	0.207238		AO090003000813	-0.813339	0.0583415
AO090023000310	-0.331132	0.0951199		AO090701000018	-0.597091	0.207282		AO090023000965	-0.485256	0.0584728
AO090005000160	0.251553	0.0951914		AO090701000340	-0.180148	0.207282		AO090206000024	0.818876	0.0585568
AO090206000074	-0.416823	0.095227		AO090003000763	-0.29879	0.207539		AO090003000855	-0.508383	0.0586888
AO090001000352	-0.270479	0.095257		ZY029230	0.306694	0.207539		AO090023000658	-0.473895	0.0586888
ZY082877	-0.218904	0.0953404		AO090023000688	0.568572	0.207539		AO090003001313	-0.382152	0.0588876
AO090038000332	0.296271	0.0953563		AO090038000504	0.240652	0.207539		AO090005000104	0.564339	0.0588876
AO090003000465	-2.58128	0.0955835		AO090023000661	0.159107	0.207905		AO090005001355	-0.494637	0.0588876
AO090102000016	0.500056	0.0956017		AO090003000547	-0.315019	0.208238		AO090005000825	0.211257	0.0591786
AO090102000202	-0.257736	0.0958243		AO090005000775	-0.323499	0.208238		AO090102000233	-0.320571	0.0592051
AO090026000830	-0.340741	0.0958243		AO090701000727	-0.275752	0.208238		AO090009000330	0.599106	0.0592051
AO090701000238	-0.925181	0.0958967		AO090009000073	0.409699	0.208401		AO090038000367	-0.665412	0.0592263
AO090113000065	0.221667	0.096184		AO090103000407	-0.578915	0.209219		AO090026000180	0.274096	0.0593624
AO090012001004	-0.177151	0.0962128		AO090026000316	0.229381	0.209219		AO090003000927	-0.257503	0.0593636
AO090120000352	0.262654	0.0962698		AO090011000070	0.346455	0.209473		ZY092770	0.63465	0.0594236
AO090009000275	1.58502	0.0962698		AO090012000532	0.179572	0.209494		AO090005000968	0.839969	0.0594965
AO090009000627	-0.253212	0.0962698		ZY008282	-0.354703	0.209516		ZY077810	0.487566	0.0595991
AO090701000572	0.455908	0.0962698		AO090001000564	-0.347147	0.209516		AO090011000378	0.241448	0.0596149
ZY086651	-0.244978	0.0963564		AO090102000488	-0.189399	0.209777		AO090010000709	0.228572	0.059714
ZY087244	-0.222144	0.0968288		AO090001000272	-0.418466	0.209973		AO090003001138	0.753312	0.059714
AO090701000242	0.307875	0.0968288		AO090005001327	0.165956	0.210114		AO090701000421	-0.543966	0.059714
AO090026000369	-0.351003	0.0969335		AO090026000488	-0.240796	0.210156		AO090009000332	0.210882	0.059714
AO090701000598	0.2867	0.0970307		AO090011000007	-0.243823	0.210156		AO090012000800	-0.333178	0.0597353
AO090003000070	-0.389282	0.0971041		AO090012000808	0.338214	0.210343		AO090020000705	-0.439901	0.0597804
AO090011000509	-0.269691	0.0972514		AO090020000624	-0.345771	0.210476		AO090009000024	-0.573857	0.0598047
AO090012000522	-0.230179	0.0972514		AO090009000255	-0.207802	0.21055		ZY029804	-0.454928	0.0602533
AO090005000457	0.537458	0.0973139		AO090012000286	0.164411	0.210676		AO090102000575	-0.454041	0.0603371
AO090020000281	-0.816655	0.0973539		AO090038000088	0.280373	0.210764		AO090023000213	0.422158	0.0603557
AO090038000088	0.338732	0.0974347		AO090038000390	-0.943926	0.21091		AO090023000692	0.386647	0.0603557
AO090010000177	0.218302	0.0974347		AO090701000324	-0.472621	0.21091		AO090009000305	-0.24804	0.0603557
AO090003000302	0.769243	0.0974347		AO090005000663	0.233844	0.21091		AO090010000654	-1.29238	0.0604913
AO090003000607	-0.226042	0.0976034		AO090001000091	0.461239	0.21091		AO090120000426	0.265277	0.0604913
AO090005001302	-0.498274	0.0976034		AO090003000921	-0.255125	0.21091		AO090011000664	0.279302	0.0604986
AO090012000574	-0.30427	0.0976034		AO090005001019	-0.414914	0.21091		AO090012000240	0.346073	0.0606256
AO090020000214	-0.271358	0.0977027		AO090003000119	-0.257832	0.210953		AO090003000064	0.286844	0.0608255
AO090001000345	-0.594859	0.0978954		AO090012000054	0.386389	0.210979		AO090038000214	-0.288285	0.0610189
AO090003000806	0.465096	0.0982648		AO090120000013	-0.165271	0.211086		AO090010000059	-0.503111	0.0610246
AO090120000104	0.555438	0.0982837		AO090026000602	-0.312021	0.211185		AO090005000603	0.356534	0.0612156
AO090120000102	-0.290537	0.0984646		AO090003001417	0.283308	0.211185		AO090701000612	0.612535	0.0612771
AO090138000109	-0.647233	0.0984646		AO090009000305	-0.184076	0.211185		AO090005001291	-0.384004	0.0612771
AO090003001064	0.221238	0.0984646		AO090005000446	0.456033	0.211185		AO090003000636	-0.280771	0.0612771
AO090001000491	0.604873	0.0984646		AO090001000711	-0.246944	0.211528		AO090103000369	0.406589	0.0614698
AO090102000285	0.236296	0.0984646		AO090005000843	-0.15986	0.211736		AO090011000812	-0.345165	0.061505
AO090701000879	0.234705	0.0984646		AO090009000411	-0.270673	0.212403		ZY029261	0.324812	0.0616253
AO090003000209	-0.418215	0.0984646		AO090023000207	-0.183049	0.213043		AO090701000148	0.454764	0.0616253
AO090011000468	-0.308321	0.0985913		AO090005001384	-0.740568	0.213169		AO090001000197	-0.754561	0.061707
AO090010000082	0.346913	0.0985972		AO090005000887	0.368336	0.213169		AO090011000578	-0.412261	0.061707
AO090120000358	-0.280805	0.0986419		AO090701000681	-0.232927	0.213169		ZY085805	0.272201	0.061707
AO090010000061	-0.722945	0.0987048		AO090026000708	-0.197161	0.2139		ZY087560	0.34157	0.0617763
AO090001000598	-0.306778	0.0987048		AO090010000522	-0.216879	0.214027		AO090003001009	0.470863	0.0617763
AO090010000333	-0.429059	0.0987048		AO090003001355	-0.159746	0.214027		AO090023000450	-0.280284	0.0617794
AO090120000221	0.389964	0.09913		AO090206000015	-0.283537	0.214027		AO090005001567	-0.855002	0.061792
AO090003000484	-0.319545	0.0992992		AO090001000581	-0.213008	0.215021		ZY098193	-0.399768	0.0619273
AO090010000544	0.187001	0.0993012		AO090020000591	-0.18815	0.215035		AO090120000423	0.210374	0.0620467
AO090102000606	-0.290022	0.099422		AO090120000357	-0.281555	0.215211		AO090206000075	-1.03826	0.0621512
AO090003000014	-0.231672	0.0994764		AO090003000924	-0.349805	0.215211		AO090012000845	-0.286101	0.0621512
AO090103000004	0.315824	0.0994764		AO090026000530	-0.179854	0.215211		AO090009000535	-0.195558	0.0621528
AO090012000532	0.214448	0.0995		AO090026000004	-1.05645	0.215211		AO090003000459	0.273312	0.0621528
AO090012000492	0.268626	0.0995573		AO090701000163	0.174978	0.215497		AO090005000111	-0.385682	0.0621528
ZY093032	-1.30382	0.0995716		AO090026000031	-0.176578	0.215552		AO090120000299	0.554793	0.0621528
AO090701000801	0.261079	0.0996932		AO090038000258	0.165394	0.215552		AO090001000613	0.238274	0.0621528
AO090003000421	0.228664	0.0998249		ZY097547	-0.221674	0.215955		AO090026000487	-1.60158	0.0621528
AO090003000629	-0.620832	0.0998249		AO090026000181	0.671353	0.215955		AO090003001515	0.215409	0.062207
AO090701000813	0.226497	0.0998249		AO090701000695	-0.202919	0.215955		AO090012000731	-0.303175	0.0622202
AO090020000455	0.23745	0.0998249		AO090010000578	-0.146201	0.215955		AO090003000102	0.475249	0.0623126
AO090120000145	-0.563497	0.0998777		AO090701000748	-0.322093	0.216103		AO090138000082	0.506922	0.0623928
AO090026000077	0.317831	0.0998777		ZY087171	-0.355767	0.216103		AO090001000729	-0.296297	0.0624195
AO090026000603	-0.516792	0.0999512		AO090009000063	0.4829	0.216832		AO090020000581	0.281322	0.0624195
AO090120000045	-0.343253	0.0999512		AO090672000004	-0.229967	0.216948		AO090023000702	0.364701	0.0625119
AO090003000665	-0.246609	0.100045		AO090005001478	-0.367645	0.217129		AO090009000629	-0.434429	0.0627069
AO090026000336	-0.282152	0.100082		AO090102000543	-0.283379	0.217129		AO090102000509	-0.901557	0.0627998
ZY030198	-0.28996	0.100122		AO090026000292	-0.844329	0.217271		AO090001000684	0.449113	0.0628056
AO090009000228	-0.526783	0.100133		AO090003001356	0.368931	0.217271		AO090005000207	0.259992	0.0629273
AO090672000009	-0.405735	0.100133		AO090011000929	-0.204446	0.217271		ZY081121	0.231924	0.0630906
AO090020000329	-0.441737	0.10027		AO090020000035	-0.554536	0.217324		AO090020000419	-0.700627	0.0630906
AO090026000393	-0.63489	0.100475		AO090038000459	-0.295624	0.217757		AO090023000861	-0.398518	0.0630906
AO090103000273	0.198498	0.100475		AO090023000929	-0.228779	0.218091		AO090003001373	0.444456	0.0630906
AO090005000254	0.218292	0.100606		AO090103000388	-0.308565	0.218147		AO090009000511	0.304	0.0631361
ZY081184	-0.51867	0.100841		AO090026000267	-0.157818	0.218204		AO090102000485	-0.31607	0.0631361
AO090038000579	-0.431864	0.100841		AO090120000495	-0.274326	0.218487		ZY006762	-0.533936	0.0631663
AO090001000729	-0.265543	0.100841		AO090020000618	-0.441404	0.218551		AO090011000253	0.359774	0.0632904
AO090701000367	-0.417225	0.100841		AO090103000249	-0.186612	0.218919		AO090011000205	-0.460971	0.0633325
AO090026000130	-0.245402	0.100896		ZY098232	0.227429	0.219002		AO090701000851	-0.298788	0.0633325
AO090005001587	-0.236421	0.100896		AO090011000046	0.42901	0.219002		AO090003000124	-0.575915	0.0633325
AO090138000025	0.230569	0.100896		AO090012000402	-0.179484	0.21938		AO090038000309	0.298316	0.0634121
AO090009000209	0.476875	0.100896		AO090701000131	-0.523012	0.219419		AO090026000521	-0.354034	0.0634121
AO090102000434	-0.319233	0.101075		AO090011000122	0.274626	0.219419		AO090020000714	-1.03983	0.0635313
AO090003000634	-0.396749	0.101135		AO090003001230	0.512857	0.219622		ZY008375	0.641887	0.0636037
AO090011000101	0.265773	0.101319		AO090023000036	-0.196037	0.219832		AO090023000613	0.632669	0.0636438
AO090701000222	-0.334588	0.101319		AO090020000360	0.745532	0.219916		ZY097888	0.281436	0.0636829
AO090001000451	-0.382728	0.101758		AO090102000617	-0.252234	0.220039		AO090020000209	-0.404814	0.0637204
AO090009000636	0.450848	0.101772		AO090011000612	0.28007	0.220096		AO090038000013	-0.213471	0.0637686
AO090005001042	-1.11632	0.101791		AO090701000837	-0.323968	0.220096		AO090701000406	0.430471	0.0643714
AO090113000109	-0.260915	0.101791		AO090003000851	-0.222382	0.220096		AO090005001065	0.624546	0.0645105
AO090672000004	-0.276299	0.102154		AO090003000775	0.165429	0.220333		AO090113000133	0.660932	0.0645105
AO090011000536	-1.23521	0.102154		AO090102000445	-0.233334	0.220387		AO090011000011	0.772451	0.0645105
AO090120000404	-0.483294	0.102565		AO090005001399	-0.940876	0.220387		AO090026000797	0.334271	0.0647399
AO090010000099	-0.218535	0.102709		AO090011000584	-0.343712	0.220491		AO090009000610	0.622783	0.0652163
AO090701000525	1.39859	0.102919		ZY008349	-0.369796	0.220814		AO090011000483	-0.249369	0.0652404
AO090023000045	-0.210623	0.102919		AO090012000257	-0.152965	0.220822		AO090206000038	-0.430174	0.0653117
AO090011000022	-0.4579	0.102919		AO090003000665	-0.20178	0.220822		AO090701000546	0.409979	0.065394
AO090102000473	0.259208	0.102919		AO090038000630	-0.232598	0.221073		AO090023000147	0.808104	0.0654058
AO090701000263	0.25969	0.102947		AO090038000253	-0.323348	0.221098		AO090011000850	-0.311156	0.0654797
ZY081741	0.322928	0.103107		AO090103000206	0.3511	0.221771		AO090003000721	-0.743481	0.0654907
AO090103000343	0.261933	0.103391		AO090701000682	-0.354758	0.222077		AO090005001060	0.469164	0.0658019
AO090005001579	-0.40726	0.103584		AO090011000747	-0.527847	0.222117		AO090010000141	0.271158	0.0658384
AO090023000948	-0.651703	0.103643		AO090003000460	-0.166398	0.222307		AO090003000968	0.514601	0.0659214
AO090009000040	0.24206	0.103643		AO090012000396	-0.157213	0.222307		AO090003001069	1.06628	0.0659214
AO090026000120	0.186275	0.103693		AO090005000828	-0.804044	0.222307		AO090001000526	-0.427036	0.0659914
AO090038000085	0.333381	0.104011		AO090038000427	-0.221412	0.223016		AO090701000618	0.925165	0.0660612
AO090038000350	-0.518036	0.104214		AO090026000225	-0.223971	0.22361		AO090020000151	0.22118	0.066141
AO090010000679	0.4016	0.104368		AO090001000549	-0.208484	0.223829		AO090124000047	-0.611613	0.0663007
AO090103000033	0.423084	0.104461		AO090124000021	-1.11867	0.224023		AO090120000118	-0.253964	0.0663007
AO090005000125	-0.376402	0.1045		AO090023000754	-0.386985	0.225117		AO090120000385	0.477489	0.0663384
AO090005000535	-0.234627	0.105054		AO090011000518	-0.689173	0.22513		AO090120000406	0.244405	0.0663384
AO090012000714	-0.465607	0.105156		AO090012000408	-0.229214	0.225253		AO090010000262	0.375494	0.0663384
AO090009000638	0.496668	0.105156		AO090010000059	-0.364227	0.225271		AO090005001481	0.316446	0.066398
AO090005000876	-0.508805	0.105156		AO090701000840	0.433823	0.225271		AO090011000149	-0.270186	0.0664117
AO090012000004	0.35188	0.105264		AO090020000538	0.175528	0.225393		AO090010000707	0.269423	0.0664117
AO090120000499	0.213073	0.105421		AO090026000184	0.520366	0.225393		AO090009000146	-0.741716	0.0664117
AO090009000700	-0.393883	0.105519		AO090102000216	0.27482	0.225905		AO090005000850	-0.22242	0.0665725
AO090009000047	-0.235447	0.10562		AO090012000928	-0.52007	0.225905		AO090023000474	-0.363451	0.0665725
AO090005001450	-0.509388	0.105884		AO090103000343	0.214813	0.226291		AO090138000025	0.252177	0.0665855
AO090003000644	-0.244032	0.105884		AO090009000624	-0.284748	0.226435		AO090009000011	0.283779	0.0665855
AO090023000440	-1.4817	0.105884		AO090010000333	-0.345616	0.226435		AO090001000291	0.806512	0.0666143
AO090023000939	-0.256039	0.105884		AO090010000089	-0.1867	0.226435		ZY006272	0.65624	0.0667237
AO090005000850	-0.200011	0.105884		AO090012000925	-0.235076	0.227165		AO090003001255	-0.407442	0.0667807
AO090005001198	0.413943	0.105884		AO090005000886	-0.641539	0.227378		AO090005001572	0.307454	0.066838
AO090003000696	0.299026	0.105884		AO090038000562	-0.316648	0.227489		AO090206000026	0.534269	0.0670224
AO090026000037	0.215952	0.105884		AO090120000499	0.17534	0.227967		AO090005001557	0.263203	0.0670224
AO090009000348	0.323827	0.106059		AO090005001534	-0.143429	0.228474		AO090010000064	-1.18166	0.0671121
AO090003000495	-0.490702	0.106059		AO090012000855	0.438316	0.228476		AO090010000530	0.309831	0.0671121
AO090003000999	-0.695753	0.106081		AO090020000179	-0.229916	0.228898		AO090138000139	-0.513753	0.0671747
AO090005000802	0.442966	0.106105		AO090023000971	-0.32172	0.228898		AO090009000577	-0.233027	0.0671747
AO090003000509	0.377172	0.106157		AO090011000659	-0.233851	0.228898		AO090012000197	-0.436684	0.0672297
AO090120000313	-0.275494	0.106289		AO090005001216	-0.229195	0.228898		AO090102000543	-0.372759	0.0672444
AO090003000604	-0.261721	0.10635		AO090102000550	-0.303486	0.228898		AO090038000465	-2.12784	0.0672498
AO090005000025	0.224206	0.106405		AO090103000273	0.16031	0.229005		AO090010000228	-0.43244	0.0673361
AO090113000188	0.253364	0.106405		AO090005001358	-0.154311	0.229324		AO090023000176	0.268783	0.0673947
AO090020000319	-0.232868	0.106405		AO090038000341	-0.322871	0.229506		AO090206000117	-1.63399	0.0674153
AO090026000500	0.210793	0.106601		ZY029257	0.228097	0.229561		ZY097819	-0.313651	0.0674513
AO090020000179	-0.278161	0.106975		AO090001000488	-0.266615	0.229561		AO090005001345	0.433047	0.0675593
ZY007148	-0.506833	0.106975		AO090003000980	-0.531574	0.229582		AO090020000399	-0.305617	0.0675593
AO090026000777	-0.19407	0.107049		ZY080407	0.231214	0.229582		AO090011000648	-0.228113	0.067588
AO090010000230	-0.340866	0.107049		AO090003000997	-0.373786	0.229906		AO090005000937	0.201852	0.067699
AO090003000844	0.236273	0.107049		AO090001000037	-0.541699	0.230178		AO090020000594	0.289497	0.0677656
AO090011000534	-0.317772	0.107049		AO090026000270	-0.265325	0.230277		AO090001000253	0.551164	0.0678288
AO090012000697	-0.231064	0.107639		AO090001000152	-0.426025	0.230289		AO090012000137	0.227029	0.0679727
ZY097819	-0.281459	0.107951		AO090003001033	-0.20044	0.230587		AO090003001046	-0.745311	0.0681156
AO090003000931	-0.247338	0.108213		AO090103000062	0.405766	0.230912		AO090023000900	-0.6333	0.0681546
AO090103000147	0.328419	0.108213		AO090120000294	-0.417745	0.230912		AO090012000277	0.449035	0.0681928
AO090009000708	-0.43881	0.108277		AO090010000202	-0.523438	0.230912		AO090023000180	0.229836	0.0683153
AO090023000652	-0.71181	0.108277		AO090102000599	0.419143	0.230912		AO090009000453	0.317821	0.0686575
AO090023000687	-0.87756	0.108277		AO090012000714	-0.380154	0.230912		AO090026000345	-0.438961	0.0687016
AO090005001282	0.394412	0.108361		AO090120000068	-0.660165	0.230912		AO090124000081	-0.531081	0.0687016
AO090023000336	0.866576	0.108522		AO090003000485	-0.296844	0.230912		AO090005000411	-0.483419	0.0687016
AO090103000495	0.427799	0.108522		AO090026000095	-0.373001	0.230912		AO090026000390	0.489781	0.0687016
AO090009000063	0.567543	0.108522		AO090003001232	-0.334808	0.231152		AO090003000958	-0.244793	0.068744
ZY081255	-0.773243	0.108728		AO090003001116	-0.424657	0.231486		ZY082846	0.243832	0.0687573
AO090023000874	-0.258263	0.108888		AO090010000508	0.162395	0.231705		AO090038000057	-0.853453	0.0688598
AO090026000479	-0.315504	0.108911		AO090102000152	0.265584	0.231705		AO090003000390	-0.252315	0.0688712
AO090701000046	-0.809597	0.109061		AO090701000049	-0.191924	0.231705		AO090102000347	-0.316864	0.0691581
AO090003000678	0.629087	0.109061		AO090003000931	-0.203682	0.231705		AO090005000347	-0.574707	0.0691581
AO090010000412	-0.173153	0.109061		AO090026000100	0.162728	0.231705		AO090023000367	0.214276	0.0691721
AO090120000075	0.294994	0.1091		AO090009000356	-0.325221	0.231866		AO090023000310	-0.348956	0.0692365
AO090103000206	0.416061	0.109314		AO090023000412	-0.631259	0.232207		AO090012000581	-0.99624	0.069347
AO090009000101	0.2165	0.109314		AO090005001151	-0.167182	0.232332		AO090012000217	-0.766545	0.0694192
[truncated: 10,898 more rows]

## Sheet: Table S3
Table S3. A. oryzae secretome extracted from FSD database and their transcriptional responses to amylase overproduction
ID	FSD classification	CF1.1 vs A1560_logFC	A16 vs A1560_logFC	CF32 vs A1560_logFC	CF1.1vs A1560_adj.P.Val	A16 vs A1560_adj.P.Val	CF32 vs A1560_adj.P.Val	Annotation
AO090020000010	SP3	1.3645	1.62079	1.96934	0.0121036	0.00457294	0.00457294	Ortholog(s) have chaperone binding, sequence-specific DNA binding, unfolded protein binding activity
AO090701000797	SP3	1.20759	1.20365	1.40399	0.00173176	0.000975268	0.000975268	Ortholog(s) have role in ER to Golgi vesicle-mediated transport and ER to Golgi transport vesicle, integral to Golgi membrane, integral to endoplasmic reticulum membrane localization
AO090120000396	SP3	1.10373	1.63124	1.56316	0.00696976	0.00114256	0.00114256	Dihydroxyacetone kinase/glycerone kinase; predominantly expressed in the basal region of hyphae
AO090003000350	SP3	0.866297	0.764842	1.53723	0.0119919	0.0130675	0.0130675	Ortholog(s) have role in apoptotic signaling pathway, asexual sporulation, cellular response to DNA damage stimulus and nucleus localization
AO090011000473	SP3	0.856972	0.880908	1.23726	0.037492	0.0232238	0.0232238	Fructosyl-amino acid oxidase
AO090009000104	SP3	0.793851	1.1655	1.66963	0.0113151	0.00191326	0.00191326	Has domain(s) with predicted O-methyltransferase activity
AO090701000291	SP3	0.664478	0.527258	1.07106	0.00812099	0.0127842	0.0127842	Ortholog(s) have cytosol, nucleus localization
AO090011000515	SP3	0.628919	0.856652	0.928239	0.0117719	0.00263361	0.00263361	Ortholog(s) have UDP-glucose:glycoprotein glucosyltransferase activity, calcium ion binding, mannose binding, misfolded protein binding activity
AO090038000134	SP3	0.46987	0.409804	0.572324	0.0104594	0.0118976	0.0118976	Ortholog of Aspergillus flavus NRRL 3357 : AFL2T_08955
AO090005000572	SP3	0.464509	0.433783	0.477658	0.011938	0.0108838	0.0108838	Has domain(s) with predicted N-acetyltransferase activity
AO090023000457	SP3	0.456135	0.943509	1.20469	0.0309764	0.00160569	0.00160569	Ortholog of A. niger CBS 513.88 : An02g00110, A. oryzae RIB40 : AO090012000701, Aspergillus niger ATCC 1015 : 196932-mRNA and Aspergillus zonatus : Aspzo1_0076410
AO090010000166	SP3	0.33207	0.0674639	0.381677	0.0320079	0.587276	0.587276	Ortholog of A. nidulans FGSC A4 : AN7635/binA, AN11904, A. fumigatus Af293 : Afu3g02216, Afu7g00610, Afu2g00967 and A. niger CBS 513.88 : An10g00560
AO090009000277	SP3	-0.317764	-0.263476	-0.327257	0.0247641	0.0319846	0.0319846	Protein of unknown function
AO090003000845	SP3	-0.325355	-0.274016	-0.359707	0.0490715	0.0568547	0.0568547	Cytochrome P450 monooxygenase
AO090005001111	SP3	-0.344973	-0.277048	-0.356057	0.0336637	0.0459091	0.0459091	Has domain(s) with predicted phosphoric ester hydrolase activity
AO090001000482	SP3	-0.352779	-0.194792	-0.382545	0.0354633	0.134099	0.134099	Ortholog(s) have role in protein import into nucleus, regulation of mitotic cell cycle and cytosol, nuclear membrane, nucleolus localization
AO090023000256	SP3	-0.385404	-0.401643	-0.354445	0.0212564	0.0127842	0.0127842	Has domain(s) with predicted guanine deaminase activity, zinc ion binding activity and role in guanine catabolic process
AO090026000056	SP3	-0.461873	-0.41917	-0.439908	0.0446929	0.0411191	0.0411191	Has domain(s) with predicted hydrolase activity, hydrolyzing O-glycosyl compounds activity and role in carbohydrate metabolic process
AO090012000986	SP3	-0.484033	-0.230377	-0.541189	0.0161024	0.110159	0.110159	Cytochrome P450 monooxygenase
AO090001000003	SP3	-0.0138547	-0.0209059	-0.0180962	0.972087	0.923525	0.923525	Protein similar to nonribosomal peptide synthases (NRPS-like), encoded in a predicted secondary metabolite gene cluster
AO090001000009	SP3	-0.000391597	0.354919	0.0828776	0.999845	0.110526	0.110526	Non-ribosomal peptide synthase (NRPS) involved in the synthesis of a dipeptidyl peptidase IV 2 inhibitor
AO090001000014	SP3	0.00554706	-0.0249681	0.00894679	0.987754	0.896254	0.896254	Putative O-methyltransferase; putative member of the WYK-1 (Dipeptidyl Peptidase IV 2 Inhibitor) gene cluster
AO090001000024	SP3	-0.0912644	-0.100126	-0.0130996	0.534661	0.386146	0.386146	Has domain(s) with predicted oxidoreductase activity and role in metabolic process
AO090001000028	SP3	0.0238489	0.0459707	0.0589521	0.942268	0.82475	0.82475	Cytochrome P450 monooxygenase
AO090001000029	SP3	-0.119726	-0.0741799	-0.205885	0.749738	0.801784	0.801784	Has domain(s) with predicted sequence-specific DNA binding RNA polymerase II transcription factor activity, zinc ion binding activity, role in regulation of transcription, DNA-dependent and nucleus localization
AO090001000035	SP3	-0.00615429	0.0841569	0.0514667	0.984024	0.507481	0.507481	Cytochrome P450; upregulated by exposure to benomyl
AO090001000038	SP3	0.0643487	0.00224975	-0.0259389	0.802083	0.993255	0.993255	Has domain(s) with predicted oxidoreductase activity and role in oxidation-reduction process
AO090001000042	SP3	-0.0301291	0.0168899	0.0416412	0.885918	0.912853	0.912853	Ortholog(s) have Golgi apparatus localization
AO090001000046	SP3	-0.0389614	0.00546407	-0.0487555	0.909312	0.984196	0.984196	Ortholog(s) have role in secondary metabolite biosynthetic process
AO090001000051	SP3	0.121177	0.21254	0.265783	0.6391	0.251829	0.251829	Has domain(s) with predicted nucleotide binding, oxidoreductase activity and role in metabolic process
AO090001000058	SP3	-0.0481123	-0.026141	-0.0174348	0.766459	0.844977	0.844977	Ortholog of A. fumigatus Af293 : Afu2g00400, A. oryzae RIB40 : AO090038000230, Aspergillus flavus NRRL 3357 : AFL2T_07303, AFL2T_09031 and Neosartorya fischeri NRRL 181 : NFIA_055200
AO090001000068	SP3	-0.504651	-0.461367	-0.426118	0.330311	0.292872	0.292872	Has domain(s) with predicted sequence-specific DNA binding RNA polymerase II transcription factor activity, zinc ion binding activity, role in regulation of transcription, DNA-dependent and nucleus localization
AO090001000087	SP3	-0.000458558	-0.0466526	0.0265238	0.999427	0.765627	0.765627	Ortholog of A. nidulans FGSC A4 : AN2629, AN8660, A. fumigatus Af293 : Afu6g01900, A. niger CBS 513.88 : An12g06490 and A. oryzae RIB40 : AO090038000052, AO090009000516
AO090001000099	SP3	0.0735755	0.103328	0.0481227	0.810693	0.612124	0.612124	Protein of unknown function
AO090001000105	SP3	-0.0112679	0.0349037	0.0220236	0.97345	0.847513	0.847513	Has domain(s) with predicted catalytic activity
AO090001000107	SP3	-0.0860183	-0.079563	0.0282756	0.770798	0.71759	0.71759	Protein of unknown function
AO090001000131	SP3	-0.0206759	-0.206006	0.369748	0.95401	0.236358	0.236358	Protein of unknown function
AO090001000136	SP3	-0.115175	-0.0950009	-0.0479718	0.433871	0.436805	0.436805	Has domain(s) with predicted catalytic activity, coenzyme binding, nucleotide binding activity and role in cellular metabolic process
AO090001000149	SP3	0.0721825	0.306258	0.440515	0.90017	0.313959	0.313959	Ortholog of A. niger CBS 513.88 : An16g02230, Aspergillus wentii : Aspwe1_0044664, Aspwe1_0101861, Aspergillus versicolor : Aspve1_0045324, Aspve1_0134959 and Aspergillus niger ATCC 1015 : 41282-mRNA
AO090001000158	SP3	0.0558474	0.103615	0.0542011	0.749921	0.369557	0.369557	Putative pyranose 2-oxidase
AO090001000160	SP3	0.211757	0.0992129	0.118645	0.120704	0.398426	0.398426	Protein of unknown function
AO090001000168	SP3	-0.0259418	-0.0131815	-0.0199222	0.938473	0.956801	0.956801	Cytochrome P450 monooxygenase
AO090001000170	SP3	-0.0172417	-0.0211054	-0.088267	0.945023	0.900653	0.900653	Cytochrome P450 monooxygenase
AO090001000171	SP3	0.0172282	0.0159572	0.120781	0.962007	0.943812	0.943812	Protein of unknown function
AO090001000180	SP3	-0.0465371	0.00782847	0.0246831	0.80316	0.962375	0.962375	Protein of unknown function
AO090001000211	SP3	-0.0253224	-0.105487	-0.126974	0.912301	0.383786	0.383786	Protein of unknown function
AO090001000230	SP3	-0.0397774	-0.104406	0.0548099	0.818783	0.319935	0.319935	Has domain(s) with predicted oxidoreductase activity and role in oxidation-reduction process
AO090001000260	SP3	-0.117226	0.0295192	-0.138464	0.64664	0.904932	0.904932	Cytochrome P450 monooxygenase
AO090001000267	SP3	-0.0157743	-0.107824	-0.0632304	0.944091	0.350117	0.350117	Protein of unknown function; predicted secretion signal peptide; positively regulated by XlnR; 2 putative XlnR binding sites in the promoter
AO090001000272	SP3	-0.418466	-0.424582	-0.379068	0.209973	0.147508	0.147508	#N/A
AO090001000275	SP3	-0.35243	-0.354734	-0.502467	0.120774	0.0837351	0.0837351	Has domain(s) with predicted DNA binding, zinc ion binding activity, role in transcription, DNA-templated and nucleus localization
AO090001000284	SP3	-0.0269764	0.0864115	0.00738394	0.891364	0.429301	0.429301	#N/A
AO090001000290	SP3	-0.0537967	-0.00265552	-0.0130487	0.773849	0.989247	0.989247	Has domain(s) with predicted oxidoreductase activity and role in metabolic process
AO090001000293	SP3	-0.0242911	0.140612	0.0434153	0.919962	0.262976	0.262976	Putative polyketide synthase (PKS), encoded in a predicted secondary metabolite gene cluster
AO090001000311	SP3	0.0141431	0.0550425	0.0592367	0.951391	0.667377	0.667377	Has domain(s) with predicted sulfuric ester hydrolase activity and role in metabolic process
AO090001000342	SP3	0.0458272	0.00543914	0.0306621	0.841163	0.977811	0.977811	Has domain(s) with predicted glutamate-ammonia ligase activity and role in nitrogen compound metabolic process
AO090001000345	SP3	-0.410026	-0.594859	-0.159566	0.305545	0.0978954	0.0978954	Ortholog(s) have Golgi apparatus, endoplasmic reticulum localization
AO090001000350	SP3	-0.388962	-0.353508	-0.420339	0.255387	0.229584	0.229584	Ortholog(s) have ubiquitin protein ligase binding activity and role in endocytosis, positive regulation of ubiquitin-dependent endocytosis, regulation of intracellular transport
AO090001000371	SP3	-0.0184205	-0.0238812	0.121576	0.964512	0.921889	0.921889	Has domain(s) with predicted nucleotide binding activity
AO090001000399	SP3	-0.0111445	-0.0252113	-0.0585787	0.976207	0.9092	0.9092	Has domain(s) with predicted nucleotide binding activity
AO090001000400	SP3	0.056389	-0.0508205	0.00118876	0.804147	0.758366	0.758366	Has domain(s) with predicted nucleotide binding activity
AO090001000403	SP3	0.112906	0.0618694	0.183899	0.684748	0.788771	0.788771	Ortholog(s) have cytoplasm, nucleus localization
AO090001000429	SP3	-0.150212	-0.163163	-0.292242	0.852783	0.766874	0.766874	Ortholog(s) have phosphoacetylglucosamine mutase activity, role in fungal-type cell wall chitin biosynthetic process and cytosol, nucleus localization
AO090001000448	SP3	0.0336895	0.0898194	0.0478408	0.898769	0.541171	0.541171	Has domain(s) with predicted role in mRNA processing
AO090009000582	SP3	-0.50284	-0.529651	-0.522121	0.0469641	0.0268346	0.0268346	Has domain(s) with predicted catalytic activity and role in metabolic process
AO090001000485	SP3	0.18164	0.192165	0.0254101	0.500471	0.369638	0.369638	Ortholog(s) have structural constituent of ribosome activity and cytosol, nucleus, ribosome localization
AO090001000489	SP3	0.0580352	0.0905073	-0.0275789	0.826581	0.593081	0.593081	Ortholog(s) have membrane insertase activity, role in protein insertion into mitochondrial membrane, respiratory chain complex IV assembly and integral to mitochondrial inner membrane localization
AO090001000533	SP3	0.0361246	-0.0195653	0.0418695	0.840428	0.885954	0.885954	Has domain(s) with predicted nucleic acid binding activity
AO090001000537	SP3	-0.0579881	-0.0594364	-0.0631007	0.766459	0.675764	0.675764	Protein of unknown function
AO090001000539	SP3	0.00127347	0.162792	0.195619	0.999427	0.605709	0.605709	Ortholog of Aspergillus flavus NRRL 3357 : AFL2T_09183
AO090001000542	SP3	-0.0739955	0.0112247	-0.035043	0.625102	0.941522	0.941522	Protein of unknown function
AO090001000551	SP3	-0.0665128	0.0632447	0.0644738	0.68596	0.607271	0.607271	Putative transcription factor
AO090001000556	SP3	-0.134008	-0.134403	-0.11774	0.434153	0.338719	0.338719	Has domain(s) with predicted cation binding, hydrolase activity, hydrolyzing O-glycosyl compounds activity and role in carbohydrate metabolic process
AO090001000564	SP3	-0.347147	-0.525201	-1.00027	0.209516	0.0512299	0.0512299	Ortholog(s) have monooxygenase activity and role in sterigmatocystin biosynthetic process
AO090001000568	SP3	-0.0528423	0.0318231	0.0130435	0.756445	0.814597	0.814597	Protein of unknown function
AO090001000570	SP3	0.0656317	0.0494456	-0.0167952	0.963536	0.955252	0.955252	Ortholog(s) have tRNA methyltransferase activity, role in cytoplasmic translation, tRNA methylation and cytoplasm localization
AO090001000572	SP3	-0.00497114	-0.0924102	0.282064	0.994355	0.776658	0.776658	Ortholog(s) have endoplasmic reticulum, mitochondrial outer membrane localization
AO090001000588	SP3	0.163006	0.307974	0.529381	0.375054	0.065819	0.065819	Protein of unknown function
AO090001000599	SP3	0.0161973	0.0398588	0.38539	0.976819	0.903573	0.903573	Has domain(s) with predicted NAD+ binding activity
AO090001000613	SP3	0.065057	0.119596	0.238274	0.727666	0.33678	0.33678	Ortholog(s) have mitochondrion localization
AO090001000616	SP3	0.137818	0.10962	0.379282	0.632003	0.631385	0.631385	Ortholog of A. nidulans FGSC A4 : AN7270
AO090001000619	SP3	0.606564	1.1831	1.1169	0.269081	0.0335989	0.0335989	Has domain(s) with predicted flavin adenine dinucleotide binding, oxidoreductase activity, acting on CH-OH group of donors activity and role in oxidation-reduction process
AO090001000621	SP3	0.131676	0.0520266	0.206585	0.347338	0.695468	0.695468	Ortholog of A. nidulans FGSC A4 : AN8376, AN7265, AN8625 and A. fumigatus Af293 : Afu6g00680, Afu8g06420
AO090001000638	SP3	0.045277	-0.0703474	-0.120543	0.865519	0.681379	0.681379	Protein of unknown function
AO090001000715	SP3	0.0890606	0.293243	0.197991	0.837767	0.244306	0.244306	#N/A
AO090001000752	SP3	-0.0235533	-0.168324	0.174148	0.981757	0.733173	0.733173	Ortholog(s) have ubiquitin-specific protease activity, role in cellular response to cadmium ion, detoxification of cadmium ion, protein deubiquitination and nucleoplasm localization
AO090003000009	SP3	-0.204432	-0.521447	-0.19613	0.801452	0.301875	0.301875	Ortholog(s) have rRNA (guanine) methyltransferase activity
AO090003000026	SP3	-0.145319	0.262748	-0.113209	0.863473	0.616244	0.616244	Ortholog(s) have protein complex scaffold activity
AO090003000053	SP3	0.107772	0.25887	0.127612	0.551037	0.0819443	0.0819443	Has domain(s) with predicted protein domain specific binding activity
AO090003000071	SP3	0.124477	-0.00144674	0.238677	0.786729	0.997619	0.997619	Ortholog(s) have GTP binding, GTPase activity, signal transducer activity
AO090003000099	SP3	0.241915	0.532114	0.319575	0.566433	0.112179	0.112179	Ortholog of A. nidulans FGSC A4 : AN3936, A. fumigatus Af293 : Afu6g08260, A. niger CBS 513.88 : An11g01830, Aspergillus wentii : Aspwe1_0177057 and Aspergillus sydowii : Aspsy1_0918698
AO090003000120	SP3	0.159833	0.270957	0.17852	0.486745	0.14364	0.14364	Ortholog(s) have role in RNA metabolic process and cytoplasmic stress granule, nucleus, ribosome localization
AO090003000183	SP3	-0.373147	-0.588328	-0.379832	0.199513	0.0416172	0.0416172	Ortholog(s) have cytosol localization
AO090003000191	SP3	-0.0289441	0.0392571	-0.0150297	0.906513	0.800739	0.800739	Has domain(s) with predicted FMN binding, oxidoreductase activity and role in oxidation-reduction process
AO090003000194	SP3	-0.0194627	0.0684455	-0.107858	0.930505	0.574852	0.574852	Protein of unknown function
AO090003000195	SP3	0.0961845	0.0214885	0.0391476	0.693299	0.924865	0.924865	Ortholog(s) have Golgi apparatus, endoplasmic reticulum localization
AO090003000201	SP3	0.041497	0.0138602	0.0662039	0.869675	0.945213	0.945213	Protein of unknown function
AO090003000228	SP3	0.0281886	0.161087	-0.0508971	0.931663	0.339181	0.339181	#N/A
AO090003000258	SP3	-0.608172	-0.716685	-0.601124	0.0600407	0.0246493	0.0246493	Ortholog(s) have TRC complex localization
AO090003000262	SP3	-0.0987858	-0.209884	0.17165	0.881472	0.591848	0.591848	Ortholog(s) have cytosol localization
AO090003000314	SP3	-0.0443952	-0.29819	-0.150778	0.899339	0.118813	0.118813	Ortholog(s) have S-adenosylmethionine-dependent methyltransferase activity, protein methyltransferase activity and role in peptidyl-glutamine methylation, regulation of translation
AO090003000321	SP3	-0.145159	-1.02344	-1.32082	0.743025	0.0110225	0.0110225	Alpha-1,4-glucan glucohydrolase, glucoamylase involved in polysaccharide degradation; expression increases during growth on glucose; some strains do not express glaB; not transcribed in submerged culture; secreted only on solid culture
AO090003000328	SP3	-0.0414862	0.0454231	-0.045986	0.862207	0.779603	0.779603	Has domain(s) with predicted DNA binding, zinc ion binding activity, role in transcription, DNA-templated and nucleus localization
AO090003000331	SP3	0.40884	0.709879	0.58156	0.103848	0.0127842	0.0127842	Ortholog of A. nidulans FGSC A4 : AN11036, A. fumigatus Af293 : Afu1g02450, Afu4g04140, A. niger CBS 513.88 : An03g00240 and A. oryzae RIB40 : AO090023000392
AO090003000337	SP3	0.0233865	0.00968825	0.0232258	0.930131	0.959889	0.959889	Has domain(s) with predicted sequence-specific DNA binding RNA polymerase II transcription factor activity, zinc ion binding activity, role in regulation of transcription, DNA-dependent and nucleus localization
AO090003000338	SP3	0.0260347	0.0997836	0.0467877	0.924416	0.496185	0.496185	Has domain(s) with predicted electron carrier activity, heme binding, iron ion binding, oxidoreductase activity, acting on paired donors, with incorporation or reduction of molecular oxygen activity and role in oxidation-reduction process
AO090003000348	SP3	-0.00707886	0.031276	-0.0290504	0.989665	0.913559	0.913559	Protein of unknown function
AO090003000361	SP3	-0.0261136	-0.0865315	-0.0932915	0.925529	0.574546	0.574546	Has domain(s) with predicted DNA binding, zinc ion binding activity, role in transcription, DNA-templated and nucleus localization
AO090003000378	SP3	-0.0572981	0.0503577	0.00716297	0.762654	0.722836	0.722836	Has domain(s) with predicted catalytic activity and role in nucleoside metabolic process
AO090003000382	SP3	0.00533523	0.0180133	0.242896	0.993165	0.958038	0.958038	Ortholog of A. nidulans FGSC A4 : AN10454, A. fumigatus Af293 : Afu6g12650, A. niger CBS 513.88 : An06g01860, Neosartorya fischeri NRRL 181 : NFIA_058610 and Aspergillus wentii : Aspwe1_0033674
AO090003000389	SP3	-0.192604	-0.22169	-0.131268	0.401648	0.243003	0.243003	Ortholog(s) have protein complex scaffold, ubiquitin-specific protease activity, role in histone H3-K4 methylation, histone H3-K79 methylation, histone deubiquitination and DUBm complex, SAGA complex, SLIK (SAGA-like) complex localization
AO090003000391	SP3	-0.00027998	0.0667363	-0.0633896	0.999427	0.554167	0.554167	Protein of unknown function
AO090023000307	SP3	-0.574087	-0.562664	-0.553877	0.0319538	0.0230767	0.0230767	Fructosyl-amino acid oxidase
AO090003000417	SP3	-0.192423	-0.237723	-0.0382184	0.533315	0.324113	0.324113	Ortholog(s) have alpha,alpha-trehalose-phosphate synthase (UDP-forming) activity
AO090003000442	SP3	-0.0232144	0.222475	0.251622	0.972373	0.43279	0.43279	Ortholog(s) have role in cyclin catabolic process, mitotic sister chromatid segregation, regulation of mitotic metaphase/anaphase transition and cytosol, nucleus localization
AO090003000448	SP3	-0.224694	-0.133471	-0.12917	0.09612	0.234959	0.234959	Ortholog(s) have mitochondrion localization
AO090003000450	SP3	0.103907	0.168681	0.151416	0.762229	0.46028	0.46028	Ortholog(s) have nuclear chromatin, nuclear pore localization
AO090003000486	SP3	-0.577306	-0.512947	-0.616829	0.0203683	0.0207987	0.0207987	Ortholog(s) have role in single-species biofilm formation on inanimate substrate and cytosol, nucleus localization
AO090003000509	SP3	0.231809	0.377172	0.493415	0.388274	0.106157	0.106157	Ortholog(s) have phosphatidylcholine transporter activity and role in Golgi to plasma membrane transport, ascospore formation, mitotic cytokinesis, phospholipid transport, regulation of filamentous growth
AO090003000520	SP3	-0.0534435	-0.0585891	-0.00165156	0.789666	0.680748	0.680748	Ortholog(s) have tetrahydroxynaphthalene reductase activity, versicolorin reductase activity
AO090003000539	SP3	-0.004489	0.11934	0.0613318	0.992497	0.519143	0.519143	Has domain(s) with predicted Golgi transport complex localization
AO090003000554	SP3	0.0675606	0.136503	0.173454	0.921321	0.74457	0.74457	Ortholog(s) have structural constituent of cytoskeleton activity
AO090003000557	SP3	-0.3417	-0.462419	-0.359947	0.383618	0.161287	0.161287	Ortholog(s) have cytoplasmic mRNA processing body localization
AO090003000558	SP3	-0.0160231	0.0505804	-0.0520073	0.946145	0.715023	0.715023	Ortholog(s) have endoplasmic reticulum localization
AO090003000561	SP3	0.00887729	-0.029811	-0.0145319	0.974366	0.840565	0.840565	Has domain(s) with predicted electron carrier activity, heme binding, iron ion binding, oxidoreductase activity, acting on paired donors, with incorporation or reduction of molecular oxygen activity and role in oxidation-reduction process
AO090003000579	SP3	0.0726461	0.128361	0.0924961	0.672663	0.283283	0.283283	Protein of unknown function
AO090003000601	SP3	-0.0665458	-0.117719	-0.0498703	0.774039	0.441571	0.441571	Protein of unknown function
AO090003000626	SP3	0.164179	0.509724	0.546814	0.3706	0.0130675	0.0130675	Has domain(s) with predicted ADP binding, nucleoside-triphosphatase activity and role in nucleoside metabolic process
AO090003000677	SP3	-0.259206	-0.260814	-0.258309	0.544914	0.43894	0.43894	Has domain(s) with predicted RNA binding, ribonuclease T2 activity
AO090003000685	SP3	-0.149616	-0.0635713	0.0540781	0.803523	0.898386	0.898386	ATF/CREB family bZIP transcription factor; required for conidial germination and stress tolerance
AO090003000687	SP3	-0.334638	-0.417839	-0.227117	0.167867	0.0660304	0.0660304	Ortholog(s) have role in purine nucleobase catabolic process and cytosol, nucleus localization
AO090003000689	SP3	-0.108703	0.224379	-0.409877	0.93013	0.762016	0.762016	Ortholog(s) have role in ascospore formation, cellular protein localization, cellular response to caffeine and eukaryotic translation initiation factor 3 complex assembly, more
AO090003000702	SP3	-0.112171	-0.122707	-0.101179	0.79448	0.687558	0.687558	Ortholog of A. nidulans FGSC A4 : AN2897, A. fumigatus Af293 : Afu3g11470, A. niger CBS 513.88 : An02g07310, Aspergillus wentii : Aspwe1_0365861 and Aspergillus sydowii : Aspsy1_0173783
AO090003000704	SP3	0.0422292	0.219949	0.915546	0.951391	0.541171	0.541171	Protein of unknown function
AO090003000712	SP3	0.109574	0.201987	0.424006	0.906725	0.722164	0.722164	Has domain(s) with predicted heat shock protein binding activity
AO090003000733	SP3	0.0783092	0.132947	0.0808019	0.640149	0.268458	0.268458	Ortholog of Aspergillus flavus NRRL 3357 : AFL2T_02277, Aspergillus kawachii : Aspka1_0179115, Aspka1_0183121, Aspergillus niger ATCC 1015 : 173896-mRNA and Aspergillus sydowii : Aspsy1_0072507
AO090003000735	SP3	-0.211963	-0.323028	-0.124309	0.77157	0.512964	0.512964	Ortholog(s) have oxysterol binding, phosphatidic acid binding, phosphatidylinositol-4,5-bisphosphate binding, phosphatidylinositol-4-phosphate binding, sterol transporter activity
AO090003000741	SP3	-0.325822	-0.0128831	-0.320609	0.332271	0.974739	0.974739	Beta glucosidase
AO090003000747	SP3	-0.125533	-0.178355	-0.0764916	0.470252	0.199685	0.199685	Has domain(s) with predicted nucleotide binding, oxidoreductase activity
AO090003000758	SP3	0.119023	0.156844	0.104967	0.609656	0.365893	0.365893	Sequence-specific DNA binding transcription factor
AO090003000759	SP3	-0.077402	-0.141392	-0.0888416	0.651858	0.245604	0.245604	Has domain(s) with predicted GTP binding, GTPase activity, role in GTP catabolic process, intracellular protein transport, nucleocytoplasmic transport, small GTPase mediated signal transduction and intracellular, membrane localization
AO090003000776	SP3	0.0108238	-0.017568	-0.0118786	0.988214	0.967611	0.967611	Has domain(s) with predicted sequence-specific DNA binding, sequence-specific DNA binding transcription factor activity and role in regulation of transcription, DNA-dependent
AO090003000780	SP3	-0.0792345	-0.0594924	-0.0203944	0.670316	0.683212	0.683212	#N/A
AO090003000803	SP3	-0.607523	-0.72623	-0.802445	0.120246	0.0516238	0.0516238	Ortholog(s) have uroporphyrinogen decarboxylase activity, role in heme biosynthetic process and cytosol, nucleus localization
AO090003000821	SP3	-0.189426	0.185026	-0.15298	0.668462	0.575387	0.575387	Ortholog(s) have DNA binding, ubiquitin-protein ligase activity and role in histone catabolic process, histone ubiquitination, regulation of transcription from RNA polymerase II promoter in response to oxidative stress
AO090003000840	SP3	-0.144549	0.325349	-0.0490422	0.876171	0.550939	0.550939	Ortholog(s) have cytosol, fungal-type vacuole membrane, nucleus localization
AO090003000861	SP3	0.0732892	0.413645	0.164119	0.940141	0.414206	0.414206	Has domain(s) with predicted phosphatase activity
AO090003000867	SP3	-0.157066	-0.282009	-0.307473	0.58228	0.191744	0.191744	Has domain(s) with predicted ATP binding, lysine-tRNA ligase activity, nucleic acid binding activity, role in lysyl-tRNA aminoacylation and cytoplasm localization
AO090003000888	SP3	-0.245898	-0.616364	-0.273911	0.765495	0.247987	0.247987	Ortholog(s) have intracellular localization
AO090003000892	SP3	-0.0870582	-0.148246	-0.0996078	0.682212	0.314423	0.314423	Ortholog of A. nidulans FGSC A4 : AN0021, A. fumigatus Af293 : Afu3g00630, A. niger CBS 513.88 : An01g07950, An14g07300, An01g11330, An06g02140 and A. oryzae RIB40 : AO090010000178, AO090026000311
AO090003000907	SP3	-0.256271	-0.563414	-0.287096	0.266145	0.0216846	0.0216846	Has domain(s) with predicted nucleotide binding activity
AO090003000909	SP3	0.45563	0.341013	0.634292	0.102799	0.15068	0.15068	Ortholog(s) have extracellular region localization
AO090003000937	SP3	0.0674009	0.0739095	-0.0752921	0.770798	0.658063	0.658063	Protein of unknown function
AO090003000977	SP3	-0.655824	-0.673983	-0.505549	0.0583182	0.037384	0.037384	Has domain(s) with predicted peroxiredoxin activity and role in oxidation-reduction process
AO090003000990	SP3	0.0566666	0.0639245	0.00829193	0.725057	0.575467	0.575467	Beta-1,3-exoglucanase; required to catabolize extracellular glucan; induced by growth on a solid surface
AO090003001050	SP3	-0.147577	0.0470776	-0.185461	0.313031	0.74477	0.74477	Cytochrome P450 monooxygenase
AO090003001082	SP3	-0.0860181	-0.198827	-0.219666	0.731579	0.23089	0.23089	Ortholog(s) have mitochondrion localization
AO090003001136	SP3	-0.0125246	0.000763587	0.0423354	0.96486	0.997228	0.997228	Protein of unknown function
AO090003001149	SP3	-0.0264196	0.0921648	0.0102406	0.91736	0.502034	0.502034	Ortholog(s) have cytosol, kinetochore, nucleus localization
AO090003001161	SP3	-0.0606884	-0.16472	-0.0472377	0.713127	0.144481	0.144481	Ortholog of A. nidulans FGSC A4 : AN1987, A. fumigatus Af293 : Afu4g10500, A. niger CBS 513.88 : An04g06170, Aspergillus wentii : Aspwe1_0047460 and Aspergillus sydowii : Aspsy1_0316623
AO090003001209	SP3	-0.0701974	-0.120324	-0.0845348	0.8259	0.549343	0.549343	Alpha-glucosidase with a role in hydrolysis of alpha-glucose from non-reducing ends of malto-oligosaccharides; expression induced by maltose
AO090003001211	SP3	0.269075	0.799025	0.266778	0.80263	0.232982	0.232982	#N/A
AO090003001243	SP3	-0.242599	-0.543424	-0.0906117	0.46546	0.0618428	0.0618428	Ortholog(s) have cytoplasm, nucleus localization
AO090003001282	SP3	0.0469986	0.166668	0.15495	0.800307	0.155424	0.155424	Ortholog of A. nidulans FGSC A4 : AN1827, A. fumigatus Af293 : Afu4g09600, Aspergillus flavus NRRL 3357 : AFL2T_01787, Neosartorya fischeri NRRL 181 : NFIA_106410 and Aspergillus wentii : Aspwe1_0166842
AO090003001290	SP3	-0.00272706	0.0706163	-0.0510272	0.993882	0.635104	0.635104	Has domain(s) with predicted nucleotide binding activity
AO090003001297	SP3	-0.184068	0.304457	0.729567	0.717774	0.376884	0.376884	Ortholog of A. niger CBS 513.88 : An15g07200, Aspergillus wentii : Aspwe1_0066683, Aspergillus clavatus NRRL 1 : ACLA_032930 and Aspergillus niger ATCC 1015 : 53539-mRNA
AO090003001327	SP3	-0.0111039	0.0577869	0.0315015	0.969661	0.666768	0.666768	Protein of unknown function
AO090003001332	SP3	-0.220144	-0.332748	-0.131104	0.417137	0.14299	0.14299	Has domain(s) with predicted catalytic activity
AO090003001333	SP3	0.0061886	-0.00226149	-0.01888	0.986064	0.992411	0.992411	Ortholog of Aspergillus wentii : Aspwe1_0071083
AO090003001335	SP3	0.0959075	0.121089	0.121338	0.500471	0.278763	0.278763	Protein of unknown function
AO090003001356	SP3	0.368931	0.395368	0.233976	0.217271	0.134878	0.134878	Ortholog of A. nidulans FGSC A4 : AN2808, A. niger CBS 513.88 : An18g01420, Neosartorya fischeri NRRL 181 : NFIA_088970, NFIA_094930 and Aspergillus wentii : Aspwe1_0183991
AO090003001360	SP3	0.0138042	-0.166582	-0.191459	0.974228	0.363527	0.363527	Protein with a predicted role in cell wall macromolecule catabolism; expression increased in MAT1-1 strain compared to MAT1-2 strain
AO090003001367	SP3	0.0970594	0.0367506	0.111505	0.550054	0.808399	0.808399	Has domain(s) with predicted nucleotide binding, oxidoreductase activity and role in metabolic process
AO090003001389	SP3	-0.113204	-0.222844	0.101354	0.759049	0.36002	0.36002	Ortholog(s) have IMP 5'-nucleotidase activity and role in inosine salvage, nicotinamide riboside biosynthetic process, nicotinic acid riboside biosynthetic process
AO090001000637	SP3	-0.613608	-0.901477	-0.797913	0.0108804	0.00184822	0.00184822	Protein of unknown function
AO090003001409	SP3	-0.0707965	0.0218996	-0.0425268	0.763114	0.914996	0.914996	Has domain(s) with predicted flavin adenine dinucleotide binding, oxidoreductase activity, acting on CH-OH group of donors activity and role in oxidation-reduction process
AO090003001410	SP3	0.015942	0.0216679	0.0671635	0.951108	0.899504	0.899504	Has domain(s) with predicted cation binding, hydrolase activity, hydrolyzing O-glycosyl compounds activity and role in carbohydrate metabolic process
AO090003001424	SP3	-0.395938	-0.591212	-0.34284	0.383956	0.127427	0.127427	Ortholog(s) have role in cellular response to drug
AO090003001450	SP3	0.0234757	0.0415137	0.0033252	0.912417	0.747624	0.747624	Protein of unknown function
AO090003001451	SP3	-0.0550013	0.0541616	-0.0429452	0.749738	0.665957	0.665957	Protein of unknown function
AO090003001478	SP3	0.0161426	0.0394122	0.0613845	0.940975	0.763223	0.763223	Has domain(s) with predicted hydrolase activity
AO090003001517	SP3	-0.0307894	-0.0317025	-0.0507538	0.871332	0.806734	0.806734	Protein of unknown function
AO090003001521	SP3	-0.00160398	-0.037455	0.0999777	0.995461	0.783799	0.783799	Protein of unknown function
AO090003001529	SP3	-0.042036	0.00480631	-0.100315	0.85278	0.980018	0.980018	Protein of unknown function
AO090005000006	SP3	0.0429404	0.108166	0.0723709	0.859243	0.442584	0.442584	Protein of unknown function
AO090005000011	SP3	0.0270682	0.0126635	-0.0235475	0.923977	0.951758	0.951758	Protein of unknown function
AO090005000051	SP3	-0.0685386	-0.0619999	-0.135382	0.79018	0.742998	0.742998	Has domain(s) with predicted oxidoreductase activity and role in metabolic process
AO090005000083	SP3	-0.100851	-0.0215015	-0.0399143	0.820967	0.954203	0.954203	Ortholog(s) have role in cellular response to starvation, regulation of proteolysis and mitochondrion localization
AO090005000084	SP3	0.0403132	-0.0469501	0.0706878	0.862994	0.765013	0.765013	Ortholog of Aspergillus acidus : Aspfo1_0053001, Aspergillus wentii : Aspwe1_0038477, Aspergillus versicolor : Aspve1_0044882 and Aspergillus niger ATCC 1015 : 54782-mRNA
AO090005000091	SP3	-0.192534	-0.242268	-0.362091	0.354475	0.169218	0.169218	Ortholog(s) have structural constituent of ribosome activity and mitochondrial large ribosomal subunit localization
AO090005000099	SP3	-0.0979098	-0.160307	-0.170663	0.607931	0.252096	0.252096	Ortholog(s) have D-arabinose 1-dehydrogenase [NAD(P)+] activity and role in dehydro-D-arabinono-1,4-lactone biosynthetic process
AO090005000125	SP3	-0.138817	-0.376402	-0.315427	0.657849	0.1045	0.1045	Ortholog(s) have alcohol dehydrogenase (NAD) activity and role in alcohol metabolic process
AO090005000132	SP3	-0.197075	-0.317727	-0.0744843	0.724976	0.399474	0.399474	Ortholog(s) have Rab geranylgeranyltransferase activity
AO090005000139	SP3	0.00793476	0.102552	-0.0207741	0.987754	0.654763	0.654763	Has domain(s) with predicted ATP binding, protein tyrosine kinase activity and role in protein phosphorylation
AO090005000148	SP3	-0.0199955	0.0259172	-0.021097	0.941451	0.886834	0.886834	Ortholog(s) have tetrahydroxynaphthalene reductase activity, versicolorin reductase activity
AO090005000167	SP3	0.0392822	0.134231	0.0830196	0.888089	0.382899	0.382899	Has domain(s) with predicted catalytic activity
AO090005000169	SP3	0.0851492	0.111743	0.116093	0.797034	0.622383	0.622383	Has domain(s) with predicted gamma-glutamyltransferase activity and role in glutathione metabolic process
AO090005000179	SP3	0.313404	-0.638025	0.104591	0.855847	0.53978	0.53978	Has domain(s) with predicted DNA binding, sequence-specific DNA binding RNA polymerase II transcription factor activity, zinc ion binding activity and role in regulation of transcription, DNA-dependent, transcription, DNA-templated
AO090005000200	SP3	0.0490833	-0.105443	0.0523105	0.763114	0.321894	0.321894	Protein of unknown function
AO090005000220	SP3	-0.0214876	-0.0222974	0.0268013	0.944091	0.915402	0.915402	Cytochrome P450 monooxygenase
AO090005000222	SP3	-0.0285365	-0.0348339	-0.0832371	0.90627	0.824239	0.824239	Has domain(s) with predicted nucleotide binding, oxidoreductase activity and role in metabolic process
AO090005000241	SP3	-0.0323519	-0.0434147	-0.0418687	0.906725	0.806107	0.806107	Has domain(s) with predicted role in cell redox homeostasis
AO090005000251	SP3	0.0817871	0.112434	0.134592	0.656587	0.3931	0.3931	Has domain(s) with predicted catalytic activity
AO090005000256	SP3	0.201531	0.381544	0.495861	0.39104	0.0704744	0.0704744	Ortholog of Aspergillus flavus NRRL 3357 : AFL2T_00263
AO090005000279	SP3	-0.00933916	0.0326273	0.0337698	0.972373	0.81365	0.81365	Ortholog of A. nidulans FGSC A4 : AN8622, A. fumigatus Af293 : Afu6g08710, Neosartorya fischeri NRRL 181 : NFIA_054360 and Aspergillus versicolor : Aspve1_0055417, Aspve1_0893167
AO090005000281	SP3	0.436533	0.275114	0.612723	0.452002	0.582561	0.582561	Ortholog of A. nidulans FGSC A4 : AN8376, AN7265, AN8625 and A. fumigatus Af293 : Afu6g00680, Afu8g06420
AO090005000284	SP3	-0.229722	-0.451914	-0.231577	0.373619	0.0582912	0.0582912	Has domain(s) with predicted NAD+ binding activity
AO090005000290	SP3	0.0940512	0.103203	0.087366	0.551037	0.403521	0.403521	Has domain(s) with predicted oxidoreductase activity, acting on the aldehyde or oxo group of donors, NAD or NADP as acceptor activity and role in oxidation-reduction process
AO090005000291	SP3	0.0277978	0.0327898	0.129321	0.906609	0.833539	0.833539	Has domain(s) with predicted oxidoreductase activity and role in metabolic process
AO090005000307	SP3	-0.167004	0.118604	-0.261252	0.571847	0.628186	0.628186	Protein of unknown function
AO090005000314	SP3	0.0528039	-0.0280914	-0.0205957	0.763114	0.846305	0.846305	Protein of unknown function
AO090005000317	SP3	-0.0529022	0.0413147	-0.0509649	0.759536	0.754365	0.754365	Protein of unknown function
AO090005000345	SP3	0.021692	0.0293415	0.0801044	0.937259	0.871421	0.871421	Has domain(s) with predicted hydrolase activity
AO090005000356	SP3	0.0864232	0.188577	0.202315	0.832021	0.43888	0.43888	Protein of unknown function
AO090005000371	SP3	-0.00355241	0.112191	0.162595	0.993882	0.547157	0.547157	Has domain(s) with predicted catalytic activity and role in nucleoside metabolic process
AO090005000375	SP3	-0.149163	0.16394	-0.285905	0.80728	0.700301	0.700301	Ortholog(s) have role in cellular bud site selection, cellular protein localization, hyphal growth, positive regulation of establishment of bipolar cell polarity regulating cell shape
AO090005000378	SP3	0.19202	0.505932	0.203153	0.685363	0.131614	0.131614	Ortholog(s) have structural constituent of nuclear pore activity
AO090005000389	SP3	-0.0353781	-0.00113024	-0.0532955	0.943552	0.997759	0.997759	Protein of unknown function
AO090005000424	SP3	-0.0600366	0.0248977	-0.0612225	0.803088	0.900653	0.900653	Ortholog(s) have role in DNA replication, positive regulation of transcription involved in G1/S transition of mitotic cell cycle, regulation of transcription during meiosis, regulation of transcription during mitosis
AO090005000429	SP3	-0.488922	-0.733158	-0.518648	0.189243	0.0455009	0.0455009	Ortholog(s) have cytosol, nucleus localization
AO090005000432	SP3	-0.344035	-0.315054	-0.431541	0.160323	0.140814	0.140814	Ortholog(s) have ribose phosphate diphosphokinase activity, role in 5-phosphoribose 1-diphosphate biosynthetic process, cytokinesis, fungal-type cell wall organization and cytosol, nucleus localization
AO090005000435	SP3	0.222968	0.332861	0.375826	0.459114	0.171202	0.171202	Ortholog(s) have ARF guanyl-nucleotide exchange factor activity and role in ER to Golgi vesicle-mediated transport, autophagic vacuole assembly, cellular response to drug, hyphal growth, intra-Golgi vesicle-mediated transport
AO090005000448	SP3	0.00545665	7.59174e-05	0.0145266	0.990228	0.999609	0.999609	Ortholog of Aspergillus flavus NRRL 3357 : AFL2T_00438
AO090005000453	SP3	-0.237502	-0.127337	-0.196054	0.330134	0.561653	0.561653	Ortholog(s) have protein heterodimerization activity, role in double-strand break repair via homologous recombination, meiotic gene conversion, nucleus organization, reciprocal meiotic recombination and cytosol, nucleus localization
AO090005000477	SP3	0.101684	0.030415	0.0486959	0.644381	0.883493	0.883493	Protein of unknown function
AO090005000498	SP3	-0.0295059	0.0928013	0.100956	0.915976	0.546339	0.546339	Has domain(s) with predicted catalytic activity, coenzyme binding, nucleotide binding activity and role in cellular metabolic process
AO090005000500	SP3	0.0374651	0.127522	0.179533	0.845813	0.251644	0.251644	Protein of unknown function
AO090005000511	SP3	0.0732747	-0.0529333	0.134311	0.672347	0.698827	0.698827	Ortholog of Aspergillus flavus NRRL 3357 : AFL2T_00514
AO090005000518	SP3	0.0214231	0.0199553	0.0378905	0.92036	0.893235	0.893235	Esterase/lipase superfamily protein; predicted secretion signal peptide; positively regulated by XlnR
AO090005000530	SP3	-0.0509421	0.0769467	0.060594	0.757233	0.487902	0.487902	Has domain(s) with predicted flavin adenine dinucleotide binding, oxidoreductase activity, acting on CH-OH group of donors activity and role in oxidation-reduction process
AO090005000561	SP3	-0.0422016	-0.0126095	-0.0146299	0.806347	0.93007	0.93007	Has domain(s) with predicted catalytic activity
AO090005000580	SP3	0.114963	0.0946986	0.179025	0.533659	0.528039	0.528039	Protein of unknown function
AO090005000603	SP3	0.0610559	0.154085	0.356534	0.847401	0.409248	0.409248	Ortholog of Aspergillus terreus NIH2624 : ATET_04778
AO090005000639	SP3	-0.112312	0.113239	-0.244082	0.822931	0.745706	0.745706	Beta-N-acetylglucosaminidase with role in N-acetylglucosamine degradation; protein expressed in solid-state culture
AO090005000642	SP3	-0.179752	0.00631635	-0.118492	0.571569	0.987745	0.987745	Ortholog(s) have bis(5'-nucleosyl)-tetraphosphatase activity, role in nucleoside catabolic process and cytoplasm, nucleus localization
AO090005000687	SP3	0.0318577	0.0168361	0.113986	0.91736	0.939082	0.939082	Has domain(s) with predicted nucleotide binding activity
AO090005000713	SP3	0.0621165	0.0637084	0.0994792	0.73552	0.630657	0.630657	Protein of unknown function
AO090005000723	SP3	0.13255	0.192425	0.226644	0.741305	0.477242	0.477242	Ortholog of A. nidulans FGSC A4 : AN11707, A. fumigatus Af293 : Afu3g12460, A. niger CBS 513.88 : An02g08400, Aspergillus wentii : Aspwe1_0371733 and Aspergillus glaucus : Aspgl1_0043974
AO090005000733	SP3	-0.0681976	-0.0664488	-0.00365725	0.757425	0.681277	0.681277	Protein of unknown function
AO090005000751	SP3	-0.255565	-0.077112	-0.227083	0.18891	0.681967	0.681967	Has domain(s) with predicted catalytic activity, coenzyme binding, nucleotide binding activity and role in cellular metabolic process
AO090005000757	SP3	-0.177931	-0.265631	-0.215024	0.703948	0.408561	0.408561	Ortholog(s) have mitochondrion localization
AO090005000785	SP3	-0.0188788	0.160347	0.190366	0.981308	0.667056	0.667056	Ortholog(s) have role in cellular response to drug, hyphal growth, mitotic spindle assembly checkpoint, mitotic spindle orientation checkpoint and spindle pole body localization
AO090005000787	SP3	-0.112267	0.00035571	-0.0387357	0.500471	0.998634	0.998634	Protein of unknown function
AO090005000825	SP3	0.161614	0.112347	0.211257	0.196551	0.296676	0.296676	Ortholog(s) have role in Arp2/3 complex-mediated actin nucleation and Arp2/3 protein complex, actin cortical patch, cell division site, cell tip, cytosol, nucleus localization
AO090005000830	SP3	0.0864445	0.117782	0.112577	0.812093	0.625215	0.625215	Ortholog(s) have role in cellular response to biotic stimulus, cellular response to neutral pH and cellular response to starvation, more
AO090005000844	SP3	-0.122604	-0.0627299	-0.0669493	0.58228	0.747624	0.747624	Ortholog(s) have DNA replication origin binding activity and nuclear origin of replication recognition complex localization
AO090005000864	SP3	0.0509871	0.168292	0.0997539	0.813754	0.203074	0.203074	#N/A
AO090005000905	SP3	0.0319153	0.0496253	0.0326798	0.884611	0.719367	0.719367	4-Coumarate:CoA ligase
AO090005000906	SP3	-0.0221728	0.0501347	-0.0574817	0.925529	0.722024	0.722024	Has domain(s) with predicted sequence-specific DNA binding RNA polymerase II transcription factor activity, zinc ion binding activity, role in regulation of transcription, DNA-dependent and nucleus localization
AO090005000915	SP3	-0.235144	-0.153054	0.337624	0.706603	0.755967	0.755967	Ortholog(s) have RNA polymerase II core promoter proximal region sequence-specific DNA binding, more
AO090005000934	SP3	-0.0364518	0.20479	-0.070525	0.957841	0.544222	0.544222	Ortholog(s) have endoribonuclease activity, protein homodimerization activity, protein serine/threonine kinase activity, unfolded protein binding activity
AO090005000943	SP3	0.0389236	0.000780349	0.0251498	0.840586	0.996858	0.996858	Ortholog of A. nidulans FGSC A4 : AN6683, AN8537, AN5260, A. fumigatus Af293 : Afu4g06200 and A. niger CBS 513.88 : An12g04370, An11g06510, An14g01260
AO090005000951	SP3	0.113739	0.152232	0.0663013	0.501977	0.252181	0.252181	Ortholog(s) have extracellular region localization
AO090005000971	SP3	-0.033618	0.0161082	-0.0556168	0.890161	0.928014	0.928014	Has domain(s) with predicted role in biosynthetic process
AO090005001009	SP3	0.00200256	0.0669914	-0.0206648	0.998419	0.82338	0.82338	Has domain(s) with predicted zinc ion binding activity
AO090005001010	SP3	0.0581452	0.0479923	0.0291144	0.758421	0.735671	0.735671	Protein of unknown function
AO090005001055	SP3	-0.043605	-0.0257717	0.283287	0.861341	0.890084	0.890084	Ortholog(s) have phosphatase activity
AO090005001062	SP3	-0.299791	-0.521008	-0.41231	0.330153	0.0665479	0.0665479	Ortholog(s) have mitochondrion localization
AO090005001065	SP3	0.0538101	-0.112688	0.624546	0.933059	0.772725	0.772725	Thioredoxin; predominantly expressed in the basal region of hyphae
AO090005001093	SP3	-0.0826338	0.284111	-0.150066	0.879742	0.351727	0.351727	Ortholog(s) have MAP kinase kinase activity, MAP-kinase scaffold activity
AO090009000102	SP3	-0.674728	-0.690919	-0.507472	0.0113151	0.00701566	0.00701566	Has domain(s) with predicted cytochrome-c oxidase activity, role in metabolic process and mitochondrial respiratory chain complex IV localization
AO090005001164	SP3	-0.182042	-0.45924	-0.425301	0.717031	0.174399	0.174399	Ortholog of A. nidulans FGSC A4 : AN0884, A. fumigatus Af293 : Afu1g15560, A. niger CBS 513.88 : An01g13780, Aspergillus wentii : Aspwe1_0039995 and Aspergillus sydowii : Aspsy1_0053479
AO090005001165	SP3	-0.0180737	0.0767288	-0.00346019	0.943879	0.582735	0.582735	Protein of unknown function
AO090005001192	SP3	-0.201441	-0.18987	-0.3235	0.243901	0.203429	0.203429	Ortholog(s) have inorganic phosphate transmembrane transporter activity, role in phosphate ion transmembrane transport and integral to mitochondrial inner membrane, plasma membrane localization
AO090005001199	SP3	-0.442192	-0.551785	-0.467168	0.19952	0.0819566	0.0819566	Ortholog(s) have cytosol, nucleus localization
AO090005001209	SP3	-0.044659	0.171111	0.395264	0.93389	0.56222	0.56222	Ortholog(s) have cytosol, nuclear envelope localization
AO090005001241	SP3	-0.000873243	-0.0027808	0.212426	0.999427	0.995164	0.995164	Ortholog(s) have cytoplasm localization
AO090005001249	SP3	0.288998	0.398064	0.71525	0.486128	0.226396	0.226396	Ortholog of A. nidulans FGSC A4 : AN0823, A. fumigatus Af293 : Afu1g14830, A. niger CBS 513.88 : An01g12940, Aspergillus wentii : Aspwe1_0171783 and Aspergillus sydowii : Aspsy1_0053537
AO090005001274	SP3	0.0037709	-0.143687	0.197423	0.992281	0.332158	0.332158	Ortholog(s) have mitochondrion localization
AO090005001277	SP3	0.0910984	0.0822856	0.10458	0.858419	0.81801	0.81801	Putative protein factor similar to Ydh1p involved in pre-mRNA 3&#8242;-end-processing
AO090005001333	SP3	-0.0591551	-0.0462623	-0.0589122	0.717678	0.710513	0.710513	Protein of unknown function
AO090005001337	SP3	-0.25099	-0.328486	-0.038006	0.582361	0.342051	0.342051	Protein of unknown function
AO090005001345	SP3	0.284238	0.382871	0.433047	0.2937	0.111985	0.111985	Ortholog of A. nidulans FGSC A4 : AN3021, A. fumigatus Af293 : Afu3g08920, A. niger CBS 513.88 : An16g02420, Aspergillus wentii : Aspwe1_0052288 and Aspergillus sydowii : Aspsy1_0147269
AO090005001347	SP3	-0.340185	-0.327993	-0.428346	0.0689134	0.0540921	0.0540921	Ortholog of A. nidulans FGSC A4 : AN3023, A. fumigatus Af293 : Afu3g08870, A. niger CBS 513.88 : An16g02440, Neosartorya fischeri NRRL 181 : NFIA_068250 and Aspergillus wentii : Aspwe1_0041800
AO090005001354	SP3	0.345831	0.425157	0.460312	0.485667	0.277357	0.277357	Ortholog(s) have role in hyphal growth, nuclear division and Golgi apparatus, hyphal tip localization
AO090005001359	SP3	-0.148232	-0.101375	-0.199381	0.706974	0.742352	0.742352	Ortholog of Neosartorya fischeri NRRL 181 : NFIA_035920, Aspergillus clavatus NRRL 1 : ACLA_090940 and Aspergillus aculeatus ATCC16872 : Aacu16872_058703
AO090005001377	SP3	0.0747303	0.0351991	0.0417545	0.695638	0.829385	0.829385	Protein of unknown function
AO090005001381	SP3	-0.181546	-0.274604	0.019136	0.370489	0.116744	0.116744	Ortholog(s) have role in ubiquitin-dependent protein catabolic process and nucleus, proteasome regulatory particle, lid subcomplex, proteasome storage granule localization
AO090005001387	SP3	0.009188	-0.0374106	0.0295578	0.977961	0.836743	0.836743	Ortholog(s) have RecQ helicase-Topo III complex localization
AO090005001427	SP3	-0.409055	-0.263605	-0.586527	0.599164	0.684215	0.684215	Glucose-6-phosphate dehydrogenase; positively regulated by XlnR; 1 putative XlnR binding site in the promoter
AO090005001469	SP3	0.0665026	0.250458	0.462778	0.825993	0.168879	0.168879	Protein of unknown function
AO090005001472	SP3	-0.206129	-0.194864	-0.221996	0.0986835	0.0804425	0.0804425	Has domain(s) with predicted flavin adenine dinucleotide binding, oxidoreductase activity, acting on CH-OH group of donors activity and role in oxidation-reduction process
AO090005001475	SP3	-0.286546	0.0536702	-0.143572	0.271851	0.849891	0.849891	Ortholog(s) have RNA polymerase II transcription coactivator activity involved in preinitiation complex assembly, RNA polymerase II transcription factor recruiting transcription factor activity
AO090005001503	SP3	-0.228679	-0.296951	-0.323113	0.560945	0.325794	0.325794	Ortholog(s) have tRNA threonylcarbamoyladenosine dehydratase activity, role in cyclic threonylcarbamoyladenosine biosynthetic process and mitochondrial outer membrane localization
AO090005001507	SP3	-0.427378	-0.340017	-0.498181	0.358912	0.390127	0.390127	Ortholog(s) have lipid binding activity
AO090005001510	SP3	-0.29684	-0.335104	-0.184007	0.453197	0.292102	0.292102	Ortholog(s) have role in protein targeting to mitochondrion and cytosol, mitochondrial sorting and assembly machinery complex, nucleus localization
AO090005001531	SP3	-0.186192	-0.185852	0.0274746	0.624588	0.521302	0.521302	Has domain(s) with predicted catalytic activity and role in trehalose biosynthetic process
AO090005001551	SP3	-0.114199	-0.210019	-0.128435	0.484928	0.116903	0.116903	Putative type III polyketide synthase
AO090005001555	SP3	-0.320067	-0.240655	-0.161197	0.315352	0.380761	0.380761	Ortholog(s) have 1-phosphatidylinositol-3-phosphate 5-kinase activity, phosphatidylinositol-3-phosphate binding activity
AO090005001565	SP3	-0.0320908	-0.176698	-0.062871	0.915397	0.260948	0.260948	Ortholog(s) have structural constituent of ribosome activity and mitochondrial small ribosomal subunit localization
AO090005001567	SP3	-0.608058	-0.735078	-0.855002	0.23621	0.111842	0.111842	Ortholog(s) have kynurenine 3-monooxygenase activity
AO090005001589	SP3	-0.0132831	0.0881128	0.445377	0.981856	0.760588	0.760588	Ortholog(s) have role in cellular response to drug
AO090005001599	SP3	-0.0669352	-0.0461305	-0.15552	0.924366	0.92542	0.92542	Ortholog of A. fumigatus Af293 : Afu1g09080, A. niger CBS 513.88 : An08g00590, Aspergillus wentii : Aspwe1_0024523, Aspergillus sydowii : Aspsy1_0138507 and Aspergillus terreus NIH2624 : ATET_08533
AO090005001603	SP3	0.157718	0.403305	0.203186	0.832634	0.361153	0.361153	Ortholog(s) have mitochondrial outer membrane, plasma membrane localization
AO090005001631	SP3	-0.0186425	-0.210388	0.0414455	0.988037	0.720319	0.720319	Ortholog(s) have protein-arginine omega-N monomethyltransferase activity and role in peptidyl-arginine methylation
AO090005001632	SP3	0.0444339	0.15372	0.263025	0.86141	0.28959	0.28959	Serine-type carboxypeptidase, required for hyphal growth and conidiation
AO090009000010	SP3	0.395023	0.53459	0.789663	0.073883	0.0196383	0.0196383	Has domain(s) with predicted DNA binding, zinc ion binding activity, role in transcription, DNA-templated and nucleus localization
AO090009000018	SP3	0.0523856	0.0317397	0.0451633	0.792102	0.840847	0.840847	Has domain(s) with predicted oxidoreductase activity and role in metabolic process
AO090009000022	SP3	-0.0136738	0.158586	0.168021	0.981401	0.53992	0.53992	Has domain(s) with predicted DNA binding, zinc ion binding activity, role in transcription, DNA-templated and nucleus localization
AO090009000028	SP3	0.0567422	0.123669	0.0430415	0.840147	0.457962	0.457962	Ortholog(s) have extracellular region localization
AO090009000033	SP3	0.0860029	0.0401489	0.106157	0.717162	0.840321	0.840321	Has domain(s) with predicted kinase activity, nucleoside-triphosphatase activity, nucleotide binding, phosphopantetheine binding activity and role in carbohydrate metabolic process
AO090009000042	SP3	0.107919	0.0563852	0.056838	0.545074	0.722136	0.722136	Protein of unknown function
AO090009000057	SP3	-0.0258038	0.0602176	-0.0278754	0.968956	0.863965	0.863965	#N/A
AO090009000065	SP3	-0.0428957	0.0746755	0.0763961	0.819993	0.529704	0.529704	Has domain(s) with predicted aldehyde-lyase activity, zinc ion binding activity and role in carbohydrate metabolic process
AO090009000075	SP3	-0.070224	-0.0339326	-0.0720317	0.655578	0.800739	0.800739	Has domain(s) with predicted N,N-dimethylaniline monooxygenase activity, NADP binding, flavin adenine dinucleotide binding activity and role in oxidation-reduction process
AO090009000078	SP3	0.00887754	0.0398629	-0.0369133	0.978558	0.818188	0.818188	Has domain(s) with predicted oxidoreductase activity, transferase activity, transferring acyl groups other than amino-acyl groups activity and role in oxidation-reduction process
AO090009000095	SP3	0.0428114	0.0604965	-0.055731	0.902976	0.782811	0.782811	Has domain(s) with predicted ATP binding, protein kinase activity and role in protein phosphorylation
AO090009000098	SP3	0.0247059	0.101603	0.0669068	0.929116	0.484435	0.484435	Protein of unknown function
AO090026000705	SP3	-0.702861	-0.795598	-0.886852	0.0477746	0.021454	0.021454	Ortholog(s) have enzyme regulator activity, guanyl-nucleotide exchange factor activity, translation initiation factor activity and role in regulation of translational initiation
AO090102000413	SP3	-0.713452	-0.650318	-0.642105	0.0182334	0.0175296	0.0175296	Has domain(s) with predicted oxidoreductase activity and role in oxidation-reduction process
AO090009000106	SP3	0.00810467	-0.00994101	0.0278664	0.984206	0.967611	0.967611	Has domain(s) with predicted DNA binding, zinc ion binding activity, role in transcription, DNA-templated and nucleus localization
AO090009000139	SP3	-0.143347	-0.0926708	-0.151894	0.468225	0.582647	0.582647	Has domain(s) with predicted methylenetetrahydrofolate dehydrogenase (NADP+) activity, nucleotide binding activity and role in folic acid-containing compound biosynthetic process, oxidation-reduction process
AO090009000159	SP3	-0.0678811	-0.0630505	-0.0469322	0.725054	0.655994	0.655994	Has domain(s) with predicted transferase activity, transferring glycosyl groups activity
AO090009000161	SP3	0.0434107	0.00209396	-0.0508865	0.843633	0.992243	0.992243	Protein of unknown function
AO090009000162	SP3	0.00277521	-0.0814127	-0.0194881	0.994355	0.609456	0.609456	Ortholog of A. fumigatus Af293 : Afu5g13580, Aspergillus glaucus : Aspgl1_0157437, Neosartorya fischeri NRRL 181 : NFIA_073460 and Aspergillus clavatus NRRL 1 : ACLA_016570
AO090009000163	SP3	0.111409	0.0462724	0.277338	0.623897	0.820682	0.820682	Ortholog(s) have cell division site, cytosol, nucleus localization
AO090009000175	SP3	-0.042464	-0.00695822	0.0637876	0.841828	0.968012	0.968012	Ortholog(s) have role in cell adhesion involved in single-species biofilm formation, cell-substrate adhesion, cellular response to glucose starvation and cellular response to neutral pH, more
AO090009000211	SP3	-0.559963	-0.353148	-0.415033	0.0784945	0.179475	0.179475	Has domain(s) with predicted gamma-glutamyltransferase activity and role in glutathione metabolic process
AO090009000247	SP3	0.0624158	-0.040592	-0.0393259	0.822898	0.847755	0.847755	Ortholog of A. nidulans FGSC A4 : AN1946, A. fumigatus Af293 : Afu4g13300, A. niger CBS 513.88 : An01g09010, Aspergillus wentii : Aspwe1_0208317 and Aspergillus sydowii : Aspsy1_0138807
AO090009000294	SP3	-0.0970939	-0.190106	-0.249643	0.849471	0.540511	0.540511	Ortholog(s) have role in ubiquinone biosynthetic process and mitochondrial inner membrane localization
AO090009000304	SP3	0.14295	0.189315	-0.0227455	0.485371	0.241871	0.241871	Ortholog of A. nidulans FGSC A4 : AN3600, A. fumigatus Af293 : Afu4g12760, A. niger CBS 513.88 : An01g08280, Aspergillus wentii : Aspwe1_0099611 and Aspergillus sydowii : Aspsy1_0032683
AO090009000324	SP3	-0.155799	-0.239477	0.0105031	0.242965	0.0595935	0.0595935	Has domain(s) with predicted aldehyde-lyase activity, zinc ion binding activity and role in carbohydrate metabolic process
AO090009000335	SP3	-0.0421566	0.0727823	-0.061732	0.880582	0.674614	0.674614	Has domain(s) with predicted DNA binding, zinc ion binding activity, role in transcription, DNA-templated and nucleus localization
AO090009000356	SP3	-0.325221	-0.250462	-0.235025	0.231866	0.284858	0.284858	Beta-galactosidase; glycoside hydrolase family 3
AO090009000357	SP3	0.243409	0.145433	0.0126551	0.371709	0.542282	0.542282	Has domain(s) with predicted nucleotide binding, oxidoreductase activity and role in metabolic process
AO090009000366	SP3	0.170821	0.679733	0.389126	0.820287	0.140766	0.140766	Ortholog of A. nidulans FGSC A4 : AN4088, A. fumigatus Af293 : Afu1g05680, Neosartorya fischeri NRRL 181 : NFIA_019060, Aspergillus wentii : Aspwe1_0169283 and Aspergillus versicolor : Aspve1_0085484
AO090009000384	SP3	-0.159761	-0.229152	-0.144107	0.270202	0.0830543	0.0830543	Ortholog(s) have role in L-cysteine catabolic process to pyruvate, using cysteine dioxygenase
AO090009000389	SP3	0.0765902	0.0571114	0.224979	0.791917	0.796517	0.796517	Ortholog of Aspergillus clavatus NRRL 1 : ACLA_029120 and Aspergillus sydowii : Aspsy1_0931397
AO090009000413	SP3	-0.465489	-0.580348	-0.520586	0.200764	0.0827047	0.0827047	Has domain(s) with predicted protein tyrosine/serine/threonine phosphatase activity and role in protein dephosphorylation
AO090009000419	SP3	-0.0782951	0.085551	-0.119463	0.837821	0.739012	0.739012	Ortholog(s) have protein transporter activity, structural constituent of nuclear pore activity and role in cellular response to drug, mRNA export from nucleus, mitotic spindle assembly checkpoint, transcription factor import into nucleus
AO090009000429	SP3	-0.0343876	-0.0709832	0.104309	0.942578	0.809373	0.809373	Protein of unknown function
AO090009000436	SP3	-0.385313	-0.473667	-0.471791	0.191011	0.0811438	0.0811438	Ortholog(s) have role in cellular response to cadmium ion, detoxification of cadmium ion and mitochondrion localization
AO090009000440	SP3	0.0663537	0.0102671	0.0263631	0.771715	0.96154	0.96154	Ortholog of A. fumigatus Af293 : Afu8g00150, Aspergillus flavus NRRL 3357 : AFL2T_10252, Aspergillus versicolor : Aspve1_0121146 and Aspergillus fumigatus A1163 : AFUB_086380
AO090009000447	SP3	-0.195984	-0.123149	-0.173544	0.267964	0.423137	0.423137	Ortholog(s) have role in negative regulation of induction of conjugation with cellular fusion, negative regulation of transcription from RNA polymerase II promoter and cytoplasm, nucleus localization
AO090009000460	SP3	-0.490798	-0.451233	-0.549776	0.260144	0.228483	0.228483	Ortholog(s) have cytosol, nucleus localization
AO090009000484	SP3	0.0332397	0.186724	0.00431387	0.981308	0.792352	0.792352	Has domain(s) with predicted catalytic activity, pyridoxal phosphate binding activity and role in biosynthetic process
AO090009000505	SP3	-0.36607	-0.295692	-0.545645	0.0521903	0.0669518	0.0669518	Has domain(s) with predicted ATP binding, UDP-N-acetylmuramate-L-alanine ligase activity, role in biosynthetic process, cell division, regulation of cell shape and cytoplasm localization
AO090009000510	SP3	0.023583	-0.0268697	0.00141526	0.915933	0.856267	0.856267	Ortholog of A. nidulans FGSC A4 : AN4176, A. niger CBS 513.88 : An15g01870, An19g00110, An12g05110 and Aspergillus wentii : Aspwe1_0033361, Aspwe1_0034402
AO090009000516	SP3	-0.0707253	-0.195547	-0.0751901	0.626324	0.082914	0.082914	Ortholog of A. nidulans FGSC A4 : AN2629, AN8660, A. fumigatus Af293 : Afu6g01900, A. niger CBS 513.88 : An12g06490 and A. oryzae RIB40 : AO090038000052, AO090001000087
AO090009000539	SP3	0.165368	0.0609073	0.0330113	0.403616	0.750051	0.750051	Ortholog of A. fumigatus Af293 : Afu5g00820, Afu6g14570, Neosartorya fischeri NRRL 181 : NFIA_041340, NFIA_060520, Aspergillus wentii : Aspwe1_0037901 and Aspergillus versicolor : Aspve1_0043647
AO090009000555	SP3	-0.0472126	0.0207059	-0.0480589	0.766459	0.877481	0.877481	Ortholog of A. nidulans FGSC A4 : AN10294, AN2597, AN10912, A. fumigatus Af293 : Afu5g00950, Afu5g09890, Afu8g00980, A. niger CBS 513.88 : An15g05100, An14g07040, An13g04070 and A. oryzae RIB40 : AO090010000546
AO090009000560	SP3	-0.0588394	-0.0717615	-0.0371149	0.728772	0.543586	0.543586	Has domain(s) with predicted O-methyltransferase activity
AO090023000337	SP3	-0.7465	-0.768714	-0.652757	0.0302841	0.0183391	0.0183391	Ortholog of A. nidulans FGSC A4 : AN1458, A. fumigatus Af293 : Afu8g04490, A. niger CBS 513.88 : An16g08500, Aspergillus wentii : Aspwe1_0053660 and Aspergillus sydowii : Aspsy1_0142926
AO090009000588	SP3	-0.0952474	-0.121578	-0.0823527	0.633986	0.408731	0.408731	Has domain(s) with predicted oxidoreductase activity and role in oxidation-reduction process
AO090009000650	SP3	0.222945	0.515019	0.457121	0.474565	0.0600792	0.0600792	Ortholog(s) have role in DNA recombinase assembly, mating type switching, meiotic DNA repair synthesis, meiotic joint molecule formation and Swi5-Sfr1 complex, Swi5-Swi2 complex localization
AO090009000690	SP3	0.0674156	-0.04261	0.113819	0.723273	0.776658	0.776658	Ortholog(s) have cytosol, nucleus localization
AO090009000693	SP3	0.0355005	-0.163223	0.153939	0.97033	0.719485	0.719485	Ortholog(s) have prephenate dehydratase activity, role in L-phenylalanine biosynthetic process and cytosol, nucleus localization
AO090010000001	SP3	0.0271214	0.0170753	4.44149e-05	0.908913	0.919145	0.919145	Protein of unknown function
AO090010000005	SP3	-0.216221	-0.154178	-0.0273166	0.313031	0.405026	0.405026	Has domain(s) with predicted nucleotide binding, oxidoreductase activity and role in metabolic process
AO090010000009	SP3	-0.0117682	-0.0283804	0.000466101	0.97033	0.865183	0.865183	Ortholog(s) have role in austinol biosynthetic process, dehydroaustinol biosynthetic process
AO090010000013	SP3	0.0217453	0.059004	0.122302	0.921226	0.641434	0.641434	Protein of unknown function
AO090010000015	SP3	-0.513059	-0.341759	-0.401008	0.285765	0.411797	0.411797	Cytochrome P450 monooxygenase
AO090010000028	SP3	-0.15907	-0.0854211	-0.122873	0.313805	0.545798	0.545798	Ortholog of Aspergillus flavus NRRL 3357 : AFL2T_11295
AO090010000029	SP3	0.0519415	0.00305361	0.0474406	0.847144	0.990522	0.990522	Has domain(s) with predicted hydrolase activity, hydrolyzing O-glycosyl compounds activity and role in carbohydrate metabolic process
AO090010000043	SP3	-0.027122	0.0354477	0.0103277	0.918614	0.838444	0.838444	Member of the aoi gene cluster responsible for polyketide biosynthesis in A. oryzae var. brunneus
AO090010000065	SP3	-0.236864	-0.466641	-0.348487	0.194741	0.0195273	0.0195273	Has domain(s) with predicted NAD binding, oxidoreductase activity, acting on the CH-OH group of donors, NAD or NADP as acceptor activity and role in oxidation-reduction process
AO090010000071	SP3	-0.0507326	-0.148734	-0.155154	0.815752	0.25701	0.25701	Has domain(s) with predicted catalytic activity, coenzyme binding, nucleotide binding activity and role in cellular metabolic process
AO090010000078	SP3	-0.00394942	0.0873853	0.140162	0.991308	0.553992	0.553992	Has domain(s) with predicted nucleotide binding activity
AO090010000103	SP3	0.0381109	0.119348	0.321054	0.941451	0.688156	0.688156	Ortholog(s) have homocysteine S-methyltransferase activity, role in sulfur amino acid metabolic process and cytoplasm localization
AO090010000107	SP3	0.0355239	0.0127443	0.0146835	0.879742	0.944573	0.944573	Ortholog(s) have role in secondary metabolite biosynthetic process
AO090010000136	SP3	-0.130114	-0.163571	-0.108648	0.582958	0.363208	0.363208	Ortholog of Aspergillus flavus NRRL 3357 : AFL2T_11398
AO090010000141	SP3	0.126098	0.298398	0.271158	0.486281	0.0596639	0.0596639	Protein of unknown function
AO090010000147	SP3	0.0378593	0.00669801	0.0256412	0.876351	0.971924	0.971924	Ortholog of Aspergillus carbonarius ITEM 5010 : Acar5010_127079
AO090010000152	SP3	0.154861	0.133609	0.455927	0.383618	0.370636	0.370636	Has domain(s) with predicted sequence-specific DNA binding RNA polymerase II transcription factor activity, zinc ion binding activity, role in regulation of transcription, DNA-dependent and nucleus localization
AO090010000161	SP3	0.0235615	-0.0304509	-0.00113647	0.911418	0.824117	0.824117	Has domain(s) with predicted 2-methylcitrate dehydratase activity and role in propionate catabolic process
AO090026000800	SP3	-0.781831	-0.847835	-0.23869	0.0347307	0.0182676	0.0182676	Has domain(s) with predicted hydrolase activity, zinc ion binding activity
AO090010000171	SP3	0.0379685	-0.0326564	0.00317772	0.861873	0.833897	0.833897	Has domain(s) with predicted holo-[acyl-carrier-protein] synthase activity, magnesium ion binding, nucleotide binding activity and role in fatty acid biosynthetic process, macromolecule biosynthetic process
AO090010000182	SP3	0.0855003	0.0245216	0.0971864	0.713127	0.907274	0.907274	Ortholog of Aspergillus flavus NRRL 3357 : AFL2T_11437
AO090010000210	SP3	-0.185128	-0.23834	0.250912	0.674241	0.448111	0.448111	Ortholog of A. fumigatus Af293 : Afu7g01340, A. niger CBS 513.88 : An12g01540, Aspergillus wentii : Aspwe1_0052700 and Aspergillus terreus NIH2624 : ATET_08683
AO090010000236	SP3	-0.126095	-0.127046	0.191089	0.592701	0.48308	0.48308	Protein of unknown function
AO090010000256	SP3	#N/A	#N/A	#N/A	#N/A	#N/A	#N/A	Ortholog of A. oryzae RIB40 : AO090010000277, Aspergillus acidus : Aspfo1_0554605, Aspfo1_0619973 and Aspergillus sydowii : Aspsy1_0165536
AO090010000270	SP3	0.107274	0.350273	0.328793	0.5517	0.0334996	0.0334996	Protein of unknown function
AO090010000277	SP3	#N/A	#N/A	#N/A	#N/A	#N/A	#N/A	Ortholog of A. oryzae RIB40 : AO090010000256, Aspergillus acidus : Aspfo1_0554605, Aspfo1_0619973 and Aspergillus sydowii : Aspsy1_0165536
AO090010000297	SP3	-0.0522778	-0.0365461	-0.000735786	0.769165	0.794636	0.794636	Protein of unknown function
AO090010000305	SP3	-0.0826238	-0.146002	-0.134466	0.617846	0.229856	0.229856	Ortholog of Aspergillus glaucus : Aspgl1_1513936
AO090010000315	SP3	0.0945112	0.14024	0.258331	0.722391	0.435313	0.435313	Ortholog(s) have role in cellular response to oxidative stress
AO090010000346	SP3	-0.0451936	0.0119996	-0.0190903	0.851457	0.951758	0.951758	Protein of unknown function
AO090010000405	SP3	0.0537157	0.0177213	0.0896204	0.781582	0.914996	0.914996	Ortholog(s) have role in fumiquinazoline A biosynthetic process, monodictyphenone biosynthetic process
AO090010000431	SP3	0.0573387	0.123887	0.0538945	0.781582	0.352034	0.352034	Protein of unknown function
AO090010000501	SP3	-0.122767	-0.124844	-0.145113	0.612582	0.499476	0.499476	Protein of unknown function
AO090010000507	SP3	-0.145784	-0.0177818	-0.084215	0.401437	0.926447	0.926447	Protein of unknown function
AO090010000514	SP3	-0.0811308	-0.267382	-0.0950821	0.822022	0.21574	0.21574	Ortholog(s) have extracellular region localization
AO090010000521	SP3	-0.00878529	0.0435353	0.0026768	0.974366	0.74897	0.74897	Has domain(s) with predicted oxidoreductase activity, acting on the aldehyde or oxo group of donors, NAD or NADP as acceptor activity and role in oxidation-reduction process
AO090010000526	SP3	0.0584761	0.138309	0.208998	0.750649	0.247874	0.247874	Protein of unknown function
AO090010000528	SP3	0.0714114	0.0804563	0.269983	0.837324	0.729568	0.729568	Protein of unknown function
AO090010000540	SP3	-0.0531326	-0.161072	-0.0915155	0.783998	0.193704	0.193704	Has domain(s) with predicted hydrolase activity and role in metabolic process
AO090010000543	SP3	0.885089	0.884041	0.698466	0.0902801	0.0636838	0.0636838	Has domain(s) with predicted ATP binding, ATPase activity
AO090010000555	SP3	0.0271121	0.147499	0.0992522	0.889641	0.168496	0.168496	Protein of unknown function
AO090010000560	SP3	0.00367617	-0.00896943	-0.0638967	0.992281	0.965189	0.965189	Protein of unknown function
AO090010000596	SP3	-0.0997861	-0.102047	-0.114748	0.53487	0.42129	0.42129	Has domain(s) with predicted peptidyl-prolyl cis-trans isomerase activity and role in protein folding
AO090010000623	SP3	-0.0524365	0.0360163	-0.149812	0.770825	0.798911	0.798911	Has domain(s) with predicted oxidoreductase activity
AO090010000629	SP3	0.0217397	0.00673646	-0.0298862	0.939325	0.974265	0.974265	Protein of unknown function; expression increased in MAT1-1 strain compared to MAT1-2 strain
AO090010000693	SP3	-0.0557483	-0.0667503	0.0081829	0.771458	0.623376	0.623376	Has domain(s) with predicted oxidoreductase activity and role in metabolic process
AO090010000721	SP3	-0.110038	-0.154241	-0.179789	0.547763	0.273433	0.273433	Has domain(s) with predicted carboxy-lyase activity, pyridoxal phosphate binding activity and role in carboxylic acid metabolic process
AO090010000741	SP3	-0.0625646	-0.0429451	-0.0138231	0.764916	0.794461	0.794461	Has domain(s) with predicted catalytic activity, coenzyme binding, nucleotide binding activity and role in cellular metabolic process
AO090010000745	SP3	0.000657136	-0.014792	-0.00758529	0.999427	0.949029	0.949029	Ortholog(s) have role in fatty acid catabolic process
AO090010000746	SP3	-0.0614808	-0.653543	-0.665484	0.874617	0.0185893	0.0185893	Glucoamylase; expression levels increase in the presence of starch or maltose; transcribed under submerged and solid culture, protein found only in submerged culture
AO090010000747	SP3	-0.0243223	0.03645	0.0101139	0.907827	0.782811	0.782811	Has domain(s) with predicted sequence-specific DNA binding, sequence-specific DNA binding transcription factor activity and role in regulation of transcription, DNA-dependent
AO090010000750	SP3	-0.0341378	-0.0598563	0.0325535	0.888945	0.688156	0.688156	Has domain(s) with predicted nucleotide binding, oxidoreductase activity and role in metabolic process
AO090010000762	SP3	-0.0760731	-0.0120696	-0.118618	0.805885	0.965003	0.965003	Ortholog(s) have sequence-specific DNA binding transcription factor activity and role in positive regulation of transcription from RNA polymerase II promoter, quinate catabolic process
AO090010000765	SP3	0.0239819	0.0011986	0.195785	0.944091	0.996863	0.996863	Protein of unknown function
AO090010000777	SP3	0.699166	0.593871	1.08824	0.508891	0.488479	0.488479	Ortholog(s) have actin filament binding activity, role in actin cortical patch assembly, protein localization and actin cortical patch, mating projection tip localization
AO090011000005	SP3	0.0531994	0.0366137	-0.0435259	0.8412	0.85151	0.85151	Has domain(s) with predicted sequence-specific DNA binding RNA polymerase II transcription factor activity, zinc ion binding activity, role in regulation of transcription, DNA-dependent and nucleus localization
AO090011000020	SP3	0.0651531	-0.0180438	0.0549501	0.842849	0.947304	0.947304	Has domain(s) with predicted role in cell adhesion
AO090011000024	SP3	0.0762643	-0.0510564	0.155959	0.650858	0.708285	0.708285	Has domain(s) with predicted oxidoreductase activity and role in oxidation-reduction process
AO090011000040	SP3	0.0168846	0.0607572	0.0865103	0.973771	0.821789	0.821789	Has domain(s) with predicted enoyl-[acyl-carrier-protein] reductase (NADH) activity, role in fatty acid biosynthetic process, oxidation-reduction process and fatty acid synthase complex localization
AO090011000046	SP3	0.42901	0.41451	0.430105	0.219002	0.173555	0.173555	Has domain(s) with predicted aspartic-type endopeptidase activity, nucleotide binding, transferase activity and role in proteolysis
AO090011000067	SP3	0.0773773	-0.315673	0.13588	0.758421	0.0746129	0.0746129	Has domain(s) with predicted copper ion binding activity and role in copper ion homeostasis
AO090011000074	SP3	0.600402	0.518806	1.21447	0.0531688	0.0569232	0.0569232	Protein of unknown function
AO090011000079	SP3	0.767804	0.247065	1.1165	0.0711377	0.490227	0.490227	Ortholog(s) have role in austinol biosynthetic process, dehydroaustinol biosynthetic process, sporocarp development involved in sexual reproduction
AO090011000092	SP3	0.191669	0.119925	0.317712	0.138311	0.276956	0.276956	Has domain(s) with predicted electron carrier activity, heme binding, iron ion binding, oxidoreductase activity, acting on paired donors, with incorporation or reduction of molecular oxygen activity and role in oxidation-reduction process
AO090011000096	SP3	0.250793	0.00874828	0.404277	0.362491	0.980008	0.980008	Protein of unknown function
AO090011000098	SP3	-0.0843535	-0.186892	-0.107713	0.684748	0.19481	0.19481	Protein of unknown function
AO090011000101	SP3	0.367489	0.265773	0.351075	0.0575046	0.101319	0.101319	Cytochrome P450 monooxygenase
AO090011000106	SP3	-0.0969542	-0.153545	-0.0217653	0.528773	0.202641	0.202641	Protein of unknown function
AO090011000134	SP3	-0.0779828	-0.264643	0.23451	0.68351	0.0664738	0.0664738	Protein of unknown function
AO090011000136	SP3	-0.0255598	0.02674	0.0820484	0.911945	0.861359	0.861359	Has domain(s) with predicted catalytic activity
AO090011000137	SP3	0.0571338	0.0759912	0.114345	0.787599	0.599444	0.599444	Ortholog of A. niger CBS 513.88 : An01g09600, Aspergillus niger ATCC 1015 : 35780-mRNA, Aspergillus terreus NIH2624 : ATET_06221 and Aspergillus tubingensis : Asptu1_0199108
AO090011000162	SP3	0.00520457	-0.102576	0.0788879	0.989754	0.544499	0.544499	Ortholog of Aspergillus flavus NRRL 3357 : AFL2T_02480, Aspergillus wentii : Aspwe1_0244996 and Aspergillus versicolor : Aspve1_0043452
AO090011000164	SP3	-0.0266839	0.0956569	0.0382207	0.918614	0.49867	0.49867	Has domain(s) with predicted nucleotide binding, phosphopantetheine binding activity
AO090011000184	SP3	0.0324902	0.0356865	0.00697627	0.914731	0.858695	0.858695	Protein of unknown function
AO090011000205	SP3	-0.572126	-0.695363	-0.460971	0.0576951	0.0210752	0.0210752	Has domain(s) with predicted catalytic activity, molybdenum ion binding, pyridoxal phosphate binding activity
AO090011000206	SP3	-0.207674	-0.31528	-0.191149	0.296205	0.0819566	0.0819566	Protein of unknown function
AO090011000210	SP3	-0.037157	0.136163	0.0576601	0.847144	0.222724	0.222724	Ortholog of Aspergillus flavus NRRL 3357 : AFL2T_04988
AO090011000211	SP3	-0.0961486	0.00126832	-0.133157	0.527767	0.995132	0.995132	Has domain(s) with predicted DNA binding, zinc ion binding activity, role in transcription, DNA-templated and nucleus localization
AO090011000225	SP3	-0.0437775	-0.140245	-0.0906173	0.858013	0.318071	0.318071	Has domain(s) with predicted chitin binding activity, role in chitin metabolic process and extracellular region localization
AO090011000228	SP3	-0.019712	0.0842844	0.0999432	0.974366	0.794966	0.794966	Ortholog of Aspergillus flavus NRRL 3357 : AFL2T_05001
AO090011000242	SP3	-0.0830603	-0.0690323	-0.0592052	0.644298	0.623376	0.623376	Has domain(s) with predicted ATP binding, nucleoside-triphosphatase activity
AO090011000247	SP3	0.0198999	0.0961563	0.0463128	0.925601	0.388787	0.388787	Has domain(s) with predicted oxidoreductase activity and role in oxidation-reduction process
AO090011000249	SP3	-0.135691	-0.0354007	0.0323068	0.547763	0.874748	0.874748	Ortholog of Aspergillus flavus NRRL 3357 : AFL2T_05043
AO090011000262	SP3	-0.0156933	-0.0141742	-0.0606523	0.939459	0.921889	0.921889	Has domain(s) with predicted oxidoreductase activity and role in metabolic process
AO090011000271	SP3	-0.0761412	-0.0598204	-0.0737464	0.63748	0.640616	0.640616	Ortholog of Aspergillus flavus NRRL 3357 : AFL2T_05062 and Aspergillus wentii : Aspwe1_0057412
AO090011000290	SP3	-0.295294	-0.205724	-0.293828	0.131329	0.218668	0.218668	Ortholog(s) have Prp19 complex, spliceosomal complex localization
AO090011000327	SP3	-0.15477	-0.444916	-0.00194636	0.731509	0.14302	0.14302	Has domain(s) with predicted zinc ion binding activity
AO090011000342	SP3	-0.338648	-0.239663	-0.301636	0.143182	0.227988	0.227988	Ortholog(s) have role in transcription-coupled nucleotide-excision repair and cytosol, nucleus localization
AO090011000346	SP3	-0.2422	-0.00350373	-0.0823046	0.486772	0.993851	0.993851	Cytochrome P450 monooxygenase
AO090011000370	SP3	0.232526	0.105204	0.452313	0.579407	0.779815	0.779815	Has domain(s) with predicted nucleotide binding, oxidoreductase activity and role in metabolic process
AO090011000380	SP3	-0.146676	-0.064383	-0.0707476	0.731509	0.857195	0.857195	Ortholog(s) have poly(A)-specific ribonuclease activity, role in mRNA 3'-end processing, postreplication repair and PAN complex, cytosol, nucleus localization
AO090011000391	SP3	-0.0938717	-0.256141	-0.183992	0.565236	0.0611631	0.0611631	Has domain(s) with predicted double-stranded RNA binding activity and intracellular localization
AO090011000392	SP3	0.715336	1.22955	1.97553	0.103828	0.0130828	0.0130828	Has domain(s) with predicted ATP binding, RNA binding, helicase activity, ribonuclease III activity and role in RNA processing
AO090011000396	SP3	0.0823464	0.191836	0.0338467	0.727436	0.220155	0.220155	#N/A
AO090011000397	SP3	0.356925	0.736067	1.03387	0.0972205	0.00630463	0.00630463	#N/A
AO090011000417	SP3	-1.86566	-1.85076	-1.89602	0.168659	0.122809	0.122809	Ortholog of A. nidulans FGSC A4 : AN6837, AN6392, AN5279, AN5691, AN2367, AN10262, AN8778 and A. fumigatus Af293 : Afu3g02480, Afu3g15290, Afu4g03670, Afu5g01460, Afu6g00400, Afu7g04170, Afu8g02170
AO090011000442	SP3	-0.00943286	0.000658676	0.141246	0.983161	0.998431	0.998431	Ortholog(s) have cytoplasm, nucleus localization
AO090011000462	SP3	-0.484844	-0.468204	-0.438064	0.100467	0.077623	0.077623	Has domain(s) with predicted oxidoreductase activity and role in metabolic process
AO090011000470	SP3	0.140231	0.377955	0.225908	0.739128	0.174767	0.174767	Protein of unknown function
AO090023000790	SP3	-0.837543	-0.845539	-0.954229	0.00655349	0.00429125	0.00429125	Ortholog of A. nidulans FGSC A4 : AN3866, AN4217, AN2525, A. fumigatus Af293 : Afu1g06150, Afu3g14470, Afu4g07810 and A. niger CBS 513.88 : An09g03960, An04g02220
AO090011000510	SP3	0.159334	-0.0487829	0.335312	0.77777	0.921458	0.921458	Ortholog(s) have role in cellular response to cadmium ion, cellular response to calcium ion, detoxification of cadmium ion, response to drug and RAVE complex, cytosol, nucleus localization
AO090011000525	SP3	0.118321	0.419903	0.498415	0.550689	0.024815	0.024815	Has domain(s) with predicted ATP binding, protein kinase activity and role in protein phosphorylation
AO090011000526	SP3	0.0690333	0.0822739	0.165251	0.659221	0.466409	0.466409	Has domain(s) with predicted ATP binding, glutamate-tRNA ligase activity, role in glutamyl-tRNA aminoacylation and cytoplasm localization
AO090011000571	SP3	-0.207097	-0.261622	-0.208882	0.448044	0.23551	0.23551	Ortholog(s) have role in budding cell bud growth, microtubule cytoskeleton organization, tRNA wobble uridine modification and cytosol, nucleus localization
AO090011000621	SP3	-0.428036	-0.339778	-0.514104	0.113039	0.144269	0.144269	Ortholog(s) have ATPase activity, protein heterodimerization activity, role in fatty acid metabolic process, protein import into peroxisome matrix, receptor recycling and cytosol, peroxisomal membrane localization
AO090011000660	SP3	0.262548	0.224721	0.214492	0.317565	0.316742	0.316742	Ortholog of A. nidulans FGSC A4 : AN6038, A. fumigatus Af293 : Afu2g09780, A. niger CBS 513.88 : An16g05430, Aspergillus wentii : Aspwe1_0045086 and Aspergillus sydowii : Aspsy1_0132339
AO090011000676	SP3	0.0120052	0.0412064	0.0789448	0.970545	0.800577	0.800577	Protein of unknown function
AO090011000681	SP3	-0.0531154	-0.0713244	-0.0730878	0.806347	0.623581	0.623581	Has domain(s) with predicted oxidoreductase activity and role in metabolic process
AO090011000694	SP3	-0.295915	-0.422371	0.581141	0.327862	0.113154	0.113154	Ortholog of A. nidulans FGSC A4 : AN6052, Aspergillus flavus NRRL 3357 : AFL2T_05430 and Aspergillus sydowii : Aspsy1_0031385
AO090011000704	SP3	0.0459123	0.0784728	0.0652179	0.840586	0.57903	0.57903	Has domain(s) with predicted nucleotide binding, oxidoreductase activity
AO090011000710	SP3	0.178866	0.185408	0.0955443	0.669059	0.547485	0.547485	Protein of unknown function
AO090011000716	SP3	-0.510839	-0.541179	-0.219714	0.0603797	0.0355517	0.0355517	Ortholog(s) have role in filamentous growth and intracellular localization
AO090011000725	SP3	-0.858726	-0.821993	-0.477915	0.0115673	0.0093592	0.0093592	Ortholog of Aspergillus flavus NRRL 3357 : AFL2T_05455
AO090011000722	SP3	-0.882824	-1.11947	-0.403067	0.0302594	0.00912666	0.00912666	Ortholog of A. nidulans FGSC A4 : AN6104, A. fumigatus Af293 : Afu2g09510, A. niger CBS 513.88 : An16g06890, Aspergillus wentii : Aspwe1_0045050 and Aspergillus sydowii : Aspsy1_0151936
AO090011000737	SP3	-0.0631866	0.0231732	-0.0427662	0.788398	0.908282	0.908282	Protein of unknown function
AO090011000743	SP3	0.00972723	0.057187	0.109035	0.974366	0.700301	0.700301	Cytochrome P450 monooxygenase; expression increased in MAT1-1 strain compared to MAT1-2 strain
AO090011000748	SP3	-0.0775441	0.0184461	-0.0410905	0.812524	0.948206	0.948206	Protein of unknown function
AO090011000787	SP3	-0.0898362	-0.0940671	-0.0596706	0.759084	0.658297	0.658297	Protein of unknown function
AO090011000790	SP3	-0.168006	-0.187333	-0.0908974	0.196877	0.110286	0.110286	Ortholog(s) have role in mitochondrion inheritance, negative regulation of proteolysis, protein folding, replicative cell aging and mitochondrial inner membrane, plasma membrane localization
AO090011000798	SP3	-0.168924	-0.331566	-0.146348	0.853414	0.552012	0.552012	Ortholog(s) have GDP-dissociation inhibitor activity, GTPase activator activity, translation initiation factor binding activity and role in mature ribosome assembly, negative regulation of translational initiation
AO090011000800	SP3	-0.0825599	-0.083932	-0.0637629	0.570979	0.457844	0.457844	Protein of unknown function
AO090011000827	SP3	0.102696	-0.0481982	-0.015939	0.656587	0.807245	0.807245	Protein of unknown function
AO090011000829	SP3	0.0187783	-0.0186663	-0.0645794	0.97345	0.955568	0.955568	Protein of unknown function
AO090011000841	SP3	0.0757754	0.046141	0.160972	0.893424	0.91036	0.91036	Protein of unknown function
AO090011000842	SP3	0.0414773	0.12088	0.0381799	0.916089	0.582892	0.582892	Ortholog(s) have role in DNA metabolic process, cytokinesis, mitotic G1 cell cycle arrest in response to nitrogen starvation, mitotic sister chromatid segregation, positive regulation of mitotic metaphase/anaphase transition
AO090011000848	SP3	-0.0211686	-0.189176	0.201687	0.972373	0.464703	0.464703	Ortholog(s) have RNA polymerase II core binding, peptidyl-prolyl cis-trans isomerase activity
AO090011000861	SP3	-0.206885	-0.0585498	-0.11375	0.108915	0.620825	0.620825	Ortholog of A. nidulans FGSC A4 : AN6161, A. fumigatus Af293 : Afu2g08410/pex8, A. niger CBS 513.88 : An12g03650, Aspergillus wentii : Aspwe1_0031690 and Aspergillus sydowii : Aspsy1_0089578
AO090011000867	SP3	0.0665644	0.131355	0.0408366	0.935681	0.798183	0.798183	Has domain(s) with predicted glycerophosphodiester phosphodiesterase activity and role in glycerol metabolic process, lipid metabolic process
AO090011000902	SP3	-0.315136	0.156977	-0.439781	0.548644	0.737626	0.737626	Ortholog(s) have role in regulation of translational elongation and cytosolic ribosome, extracellular region, mitochondrion localization
AO090011000926	SP3	-0.430347	-0.577005	-0.591057	0.310886	0.121083	0.121083	L-ornithine N5-oxygenase; enzyme required for biosynthesis of an iron-chelating compound deferriferrichrysin; siderophore biosynthesis
AO090011000928	SP3	0.526535	0.79153	1.10726	0.109848	0.0217221	0.0217221	Ortholog(s) have cytosol, nucleus localization
AO090011000933	SP3	0.0930212	0.152121	0.26104	0.585335	0.23558	0.23558	Ortholog(s) have GTP binding, signal recognition particle binding activity, role in protein targeting to ER and integral to endoplasmic reticulum membrane, plasma membrane localization
AO090011000935	SP3	-0.279654	-0.303799	-0.18921	0.339133	0.220568	0.220568	Ortholog(s) have glutamate 5-kinase activity, role in proline biosynthetic process and cytoplasm localization
AO090011000953	SP3	0.0852289	0.0318976	0.398539	0.902976	0.951758	0.951758	Ortholog(s) have mitochondrion localization
AO090011000956	SP3	-0.22584	-0.225104	-0.0628548	0.470093	0.370825	0.370825	Ortholog(s) have role in cleistothecium development and COP9 signalosome localization
AO090012000016	SP3	0.0653938	-0.0181078	0.0138466	0.798683	0.934218	0.934218	#N/A
AO090012000030	SP3	0.0984527	0.0897321	0.103405	0.560536	0.504054	0.504054	Protein of unknown function
AO090012000061	SP3	0.0710796	0.120406	0.0732165	0.682367	0.318147	0.318147	Protein of unknown function
AO090012000072	SP3	0.0385607	-0.00491166	0.112428	0.915971	0.987891	0.987891	Protein of unknown function
AO090012000105	SP3	-0.0577169	-0.0728325	-0.078783	0.760873	0.582561	0.582561	Has domain(s) with predicted DNA binding, zinc ion binding activity, role in transcription, DNA-templated and nucleus localization
AO090012000131	SP3	-0.0904499	-0.0819627	-0.0281256	0.51524	0.463937	0.463937	Ortholog of A. niger CBS 513.88 : An02g13260, Aspergillus niger ATCC 1015 : 37515-mRNA, Aspergillus carbonarius ITEM 5010 : Acar5010_134913 and Aspergillus tubingensis : Asptu1_0042121
AO090012000144	SP3	0.0516156	-0.0113648	-0.0188832	0.786183	0.947304	0.947304	Has domain(s) with predicted DNA binding, zinc ion binding activity, role in transcription, DNA-templated and nucleus localization
AO090012000151	SP3	-0.0101308	0.023487	-0.0440133	0.977398	0.910428	0.910428	Has domain(s) with predicted transferase activity
AO090012000165	SP3	0.0367161	-0.0400405	-0.0516374	0.895907	0.830796	0.830796	Has domain(s) with predicted role in oxidation-reduction process
AO090012000206	SP3	0.049988	0.0405845	-0.0157074	0.79018	0.774292	0.774292	Protein of unknown function
AO090012000212	SP3	-0.527781	-0.635874	-0.0991216	0.37172	0.19841	0.19841	Has domain(s) with predicted nucleotide binding, oxidoreductase activity and role in metabolic process
AO090012000225	SP3	-0.0397074	0.173022	0.0287861	0.950397	0.612152	0.612152	Ortholog(s) have cytosol, nuclear envelope localization
AO090012000249	SP3	-0.161677	-0.168617	-0.0375907	0.60896	0.482312	0.482312	Ortholog(s) have gamma-tubulin binding activity and spindle pole body localization
AO090012000254	SP3	-0.127249	-0.247586	0.0721981	0.873403	0.607974	0.607974	Ortholog of A. nidulans FGSC A4 : AN10271, A. fumigatus Af293 : Afu2g15710, A. niger CBS 513.88 : An15g05960, Aspergillus clavatus NRRL 1 : ACLA_074660 and Aspergillus niger ATCC 1015 : 200760-mRNA
AO090012000267	SP3	0.0805297	0.342092	0.217476	0.68596	0.0350428	0.0350428	Transcriptional activator of genes involved in xylan and cellulose degradation; transcriptionally induced by growth on xylose; activated by phosphorylation in xylose medium
AO090012000286	SP3	0.164411	0.0760751	0.113455	0.210676	0.521302	0.521302	Protein of unknown function
AO090012000292	SP3	0.0894737	-0.0324015	0.287205	0.788971	0.909112	0.909112	Has domain(s) with predicted role in lipid metabolic process
AO090012000316	SP3	-0.0221857	-0.0526489	-0.0878675	0.909658	0.640921	0.640921	Protein of unknown function
AO090012000350	SP3	0.175919	0.224899	0.201117	0.551037	0.324803	0.324803	Has domain(s) with predicted hydrolase activity, hydrolyzing O-glycosyl compounds activity and role in carbohydrate metabolic process
AO090012000360	SP3	-0.0671548	0.0288084	0.0752584	0.731509	0.860968	0.860968	Has domain(s) with predicted catalytic activity and role in nucleoside metabolic process
AO090012000383	SP3	-0.0739576	-0.0494176	-0.0302047	0.612582	0.681967	0.681967	Protein of unknown function
AO090012000387	SP3	-0.0309931	-0.0201188	0.013767	0.884061	0.897221	0.897221	Protein of unknown function
AO090012000394	SP3	-0.893815	-0.827459	-1.04762	0.191011	0.165103	0.165103	Ortholog(s) have cytosol localization
AO090012000460	SP3	0.131101	0.0740743	0.108734	0.354475	0.556886	0.556886	Has domain(s) with predicted oxidoreductase activity and role in metabolic process
AO090012000465	SP3	-0.0165138	-0.0767669	-0.0481455	0.951108	0.591803	0.591803	Cytochrome P450 monooxygenase; involved in 7-hydroxycoumarin production
AO090012000475	SP3	-0.263976	-0.335715	-0.305993	0.505615	0.280439	0.280439	Ortholog(s) have diphthine synthase activity, role in peptidyl-diphthamide biosynthetic process from peptidyl-histidine and cytosol, nucleus localization
AO090012000515	SP3	0.0143314	0.146207	0.0543903	0.973165	0.417777	0.417777	#N/A
AO090012000572	SP3	0.155808	0.278155	0.112387	0.570979	0.184419	0.184419	Ortholog(s) have role in barrier septum assembly, cellular protein localization, septation initiation signaling and spindle pole body localization
AO090012000598	SP3	-0.222011	-0.0693675	-0.204003	0.379216	0.782192	0.782192	Ortholog(s) have role in post-Golgi vesicle-mediated transport and cellular bud tip, cytoplasm localization
AO090012000614	SP3	-0.141431	-0.112833	-0.0646671	0.493934	0.50445	0.50445	Has domain(s) with predicted DNA binding, zinc ion binding activity, role in transcription, DNA-templated and nucleus localization
AO090012000639	SP3	0.131361	0.0940288	0.354805	0.484938	0.549431	0.549431	Ortholog(s) have role in interspecies interaction between organisms
AO090012000647	SP3	-0.253826	-0.27164	-0.0651522	0.253869	0.160145	0.160145	Ortholog(s) have role in cellular response to cadmium ion, detoxification of cadmium ion and cytosol, nucleus localization
AO090012000659	SP3	0.404287	0.372296	0.755564	0.122625	0.109407	0.109407	Protein of unknown function
AO090012000662	SP3	0.00500322	-0.0224333	-0.0321221	0.987074	0.889758	0.889758	Ortholog of A. nidulans FGSC A4 : AN10481, A. fumigatus Af293 : Afu3g14190, A. niger CBS 513.88 : An09g04370, Aspergillus wentii : Aspwe1_0169992 and Aspergillus sydowii : Aspsy1_0044374
AO090012000673	SP3	-0.324332	-0.288431	-0.159076	0.297591	0.276834	0.276834	Has domain(s) with predicted flavin adenine dinucleotide binding, oxidoreductase activity and role in oxidation-reduction process
AO090012000705	SP3	0.0340425	0.18955	0.470977	0.932146	0.356602	0.356602	Protein of unknown function
AO090012000715	SP3	-0.00403231	0.0564874	0.185539	0.997123	0.90829	0.90829	Ortholog(s) have acetyl-CoA C-acyltransferase activity, mRNA binding activity, role in fatty acid beta-oxidation and glyoxysome, mitochondrial intermembrane space, peroxisomal matrix localization
AO090012000718	SP3	0.142442	0.276578	0.286649	0.840586	0.518906	0.518906	Ortholog(s) have Rho GTPase activator activity
AO090012000735	SP3	0.122895	0.143363	0.0583702	0.518599	0.340672	0.340672	Ortholog of A. nidulans FGSC A4 : AN3529, AN4144, AN8311, AN9211, AN4846 and A. fumigatus Af293 : Afu1g17260, Afu4g07950, Afu4g09380, Afu6g00560, Afu6g12140, Afu8g01900
AO090012000748	SP3	-0.0686626	0.023212	0.0154876	0.760696	0.906566	0.906566	Protein of unknown function
AO090012000759	SP3	0.375903	0.120368	0.449672	0.353052	0.763223	0.763223	Protein of unknown function
AO090012000788	SP3	-0.0606858	-0.275162	0.0633238	0.862425	0.17248	0.17248	Ortholog of A. nidulans FGSC A4 : AN3164, A. fumigatus Af293 : Afu3g13430, A. niger CBS 513.88 : An02g09300, Aspergillus wentii : Aspwe1_0108170 and Aspergillus sydowii : Aspsy1_0118629
AO090012000802	SP3	0.0806476	-0.0458198	-0.00300854	0.697774	0.786774	0.786774	Ortholog(s) have mitochondrial membrane localization
AO090012000804	SP3	0.00909476	0.0579287	0.177679	0.98993	0.874748	0.874748	Ortholog of A. niger CBS 513.88 : An02g09180, Aspergillus wentii : Aspwe1_0038155, Aspergillus versicolor : Aspve1_0026669 and Aspergillus niger ATCC 1015 : 37241-mRNA
AO090012000830	SP3	-0.255055	-0.231596	-0.334029	0.571045	0.514297	0.514297	Ortholog(s) have protein transmembrane transporter activity and role in chaperone-mediated protein complex assembly, mitochondrial respiratory chain complex III assembly, protein insertion into mitochondrial membrane from inner side
AO090012000842	SP3	0.0137038	0.0790303	0.0866638	0.950388	0.477242	0.477242	Ortholog(s) have cell division site, cytosol, nucleus localization
AO090012000845	SP3	-0.203795	-0.300371	-0.286101	0.23621	0.0644963	0.0644963	Has domain(s) with predicted catalytic activity, coenzyme binding, nucleotide binding activity and role in cellular metabolic process
AO090012000852	SP3	0.15229	0.463266	0.35019	0.875397	0.399474	0.399474	Ortholog of A. nidulans FGSC A4 : AN3114, A. fumigatus Af293 : Afu3g12710, A. niger CBS 513.88 : An02g08680, Aspergillus wentii : Aspwe1_0105294 and Aspergillus sydowii : Aspsy1_0056161
AO090012000859	SP3	0.0863576	0.124594	0.25794	0.743602	0.485105	0.485105	#N/A
AO090012000883	SP3	-0.0371131	-0.0571097	-0.0282576	0.866866	0.686106	0.686106	Has domain(s) with predicted nucleotide binding activity
AO090012000885	SP3	0.0662239	0.153817	-0.00862242	0.914652	0.667016	0.667016	Has domain(s) with predicted sequence-specific DNA binding RNA polymerase II transcription factor activity, zinc ion binding activity, role in regulation of transcription, DNA-dependent and nucleus localization
AO090012000915	SP3	0.0132174	-0.0594086	-0.0403721	0.981856	0.849504	0.849504	Ortholog(s) have role in dynein-driven meiotic oscillatory nuclear movement, karyogamy involved in conjugation with cellular fusion, reciprocal meiotic recombination
AO090012000921	SP3	-0.00546989	0.027085	0.021474	0.988037	0.888756	0.888756	Ortholog of A. nidulans FGSC A4 : AN8558, A. fumigatus Af293 : Afu3g01480, A. niger CBS 513.88 : An08g01070, An13g03160 and A. oryzae RIB40 : AO090023000356
AO090012000928	SP3	-0.52007	-0.795759	-0.418852	0.225905	0.0547738	0.0547738	Ortholog(s) have enzyme regulator activity, guanyl-nucleotide exchange factor activity, translation initiation factor activity and role in regulation of translational initiation
AO090012000936	SP3	0.0245463	0.121346	0.26169	0.936695	0.4526	0.4526	Ortholog of A. nidulans FGSC A4 : AN3994, AN5182, AN2782, A. fumigatus Af293 : Afu1g01650, Afu2g00470, Afu6g07130, Afu7g00770, A. niger CBS 513.88 : An15g02620 and A. oryzae RIB40 : AO090005000527
AO090012000939	SP3	-0.297064	-0.302708	-0.195073	0.290439	0.207738	0.207738	Has domain(s) with predicted metal ion binding activity
AO090012000940	SP3	-0.418871	-0.533406	-0.536482	0.0516719	0.0159131	0.0159131	Ortholog(s) have role in ribosomal large subunit biogenesis and nucleolus localization
AO090012000942	SP3	-0.653341	-0.580402	-0.645591	0.0709755	0.0694634	0.0694634	Ortholog(s) have mitochondrial outer membrane localization
AO090012000943	SP3	0.00163361	0.146278	0.290207	0.997368	0.380852	0.380852	Ortholog(s) have role in ascospore formation, autophagy, cellular response to nitrogen starvation and cytosol, nucleus localization
AO090012000957	SP3	-0.208081	-0.274904	-0.000623485	0.684472	0.446476	0.446476	Ortholog(s) have cytosol, nucleus localization
AO090012000959	SP3	-0.044426	0.0745343	-0.10152	0.90927	0.7563	0.7563	Has domain(s) with predicted catalytic activity
AO090023000682	SP3	-0.900411	-1.00717	-1.06764	0.00898321	0.00408204	0.00408204	Ortholog(s) have 3-deoxy-7-phosphoheptulonate synthase activity
AO090012001005	SP3	-0.068923	-0.0316147	0.194054	0.842849	0.908132	0.908132	Ortholog(s) have role in cellular response to drug and nuclear envelope, proteasome regulatory particle, lid subcomplex, proteasome storage granule localization
AO090020000002	SP3	-0.00956769	-0.00971001	0.141413	0.992643	0.989113	0.989113	Ortholog(s) have role in mitochondrion organization and SCF ubiquitin ligase complex localization
AO090701000057	SP3	-0.928168	-1.02203	-1.19244	0.00429463	0.00207924	0.00207924	Ortholog(s) have 4-amino-4-deoxychorismate synthase activity, role in para-aminobenzoic acid biosynthetic process, pathogenesis and cytosol, nucleus localization
AO090020000029	SP3	0.00768607	0.0279367	0.0291601	0.975761	0.843321	0.843321	Ortholog of A. fumigatus Af293 : Afu3g05575, A. niger CBS 513.88 : An11g11060, Neosartorya fischeri NRRL 181 : NFIA_071610, Aspergillus wentii : Aspwe1_0572362 and Aspergillus versicolor : Aspve1_0040488
AO090020000033	SP3	-0.125721	-0.164378	0.00596653	0.812524	0.642178	0.642178	Ortholog of A. nidulans FGSC A4 : AN10418, A. fumigatus Af293 : Afu3g05610, A. niger CBS 513.88 : An11g11020, Aspergillus wentii : Aspwe1_0042240 and Aspergillus sydowii : Aspsy1_0088183
AO090020000041	SP3	-0.300718	-0.541724	-0.506144	0.270057	0.0435205	0.0435205	Ortholog(s) have nicotinate-nucleotide diphosphorylase (carboxylating) activity, role in 'de novo' NAD biosynthetic process from tryptophan and cytoplasm, nucleus localization
AO090020000049	SP3	-0.220664	-0.00749548	0.0761486	0.456837	0.983323	0.983323	Ortholog of A. niger CBS 513.88 : An11g10790, Neosartorya fischeri NRRL 181 : NFIA_071420, Aspergillus versicolor : Aspve1_0129037 and Aspergillus clavatus NRRL 1 : ACLA_033780
AO090020000066	SP3	-0.222174	-0.189461	-0.269795	0.0781228	0.0850151	0.0850151	Has domain(s) with predicted transferase activity, transferring glycosyl groups activity
AO090020000072	SP3	-0.740789	-0.631522	-1.28539	0.125581	0.133764	0.133764	Ortholog of A. nidulans FGSC A4 : AN2760, A. fumigatus Af293 : Afu3g06020, A. niger CBS 513.88 : An11g10520, Aspergillus wentii : Aspwe1_0052504 and Aspergillus sydowii : Aspsy1_0056680
AO090020000086	SP3	0.213434	0.337809	0.364599	0.420344	0.129345	0.129345	Ortholog(s) have lipid binding activity and endoplasmic reticulum, nucleus-vacuole junction, plasma membrane, ribosome localization
AO090020000111	SP3	-0.131628	-0.243741	-0.231316	0.735949	0.34694	0.34694	#N/A
AO090020000130	SP3	0.035898	-0.124416	-0.0161006	0.852987	0.263897	0.263897	Ortholog of A. nidulans FGSC A4 : AN11765, A. fumigatus Af293 : Afu3g07625, A. niger CBS 513.88 : An12g02680, An02g12900, An04g10150 and A. oryzae RIB40 : AO090023000386
AO090020000146	SP3	-0.0349113	-0.138054	-0.0112493	0.900295	0.351238	0.351238	Ortholog of A. fumigatus Af293 : Afu3g07490, Aspergillus glaucus : Aspgl1_0047192, Aspergillus flavus NRRL 3357 : AFL2T_11136 and Neosartorya fischeri NRRL 181 : NFIA_069690
AO090020000156	SP3	-0.098857	-0.0777823	0.0288247	0.599529	0.607254	0.607254	Ortholog(s) have nucleus localization
AO090020000186	SP3	0.101202	0.0359208	0.078269	0.44711	0.778885	0.778885	Putative polyketide synthase (PKS), encoded in a predicted secondary metabolite gene cluster
AO090020000222	SP3	-0.0191555	-0.00330684	-0.00462512	0.943552	0.989113	0.989113	Protein of unknown function
AO090020000226	SP3	0.0107085	0.113833	0.0710112	0.968956	0.322361	0.322361	Protein of unknown function
AO090020000229	SP3	0.0328739	0.0286762	-0.0366443	0.924872	0.905773	0.905773	Ortholog of A. niger CBS 513.88 : An08g04530, An14g04750, A. oryzae RIB40 : AO090005000350, AO090012000334 and Aspergillus wentii : Aspwe1_0052853, Aspwe1_0738429
AO090020000238	SP3	-0.00478713	-0.0696512	-0.0738338	0.990228	0.694961	0.694961	Cytochrome P450 monooxygenase
AO090020000255	SP3	-0.0361093	0.0221602	0.0149864	0.863833	0.888587	0.888587	Has domain(s) with predicted oxidoreductase activity and role in metabolic process
AO090020000261	SP3	0.0245179	0.05	0.00587429	0.924536	0.748258	0.748258	Has domain(s) with predicted electron carrier activity, heme binding, iron ion binding, oxidoreductase activity, acting on paired donors, with incorporation or reduction of molecular oxygen activity and role in oxidation-reduction process
AO090020000288	SP3	-0.413686	-0.527334	-0.460093	0.130235	0.0463522	0.0463522	Ortholog(s) have carboxypeptidase activity, role in nitrogen compound metabolic process, proteolysis involved in cellular protein catabolic process and fungal-type vacuole lumen localization
AO090020000289	SP3	0.00373722	-0.023355	-0.0773106	0.992124	0.903653	0.903653	Glutaminase; expressed during growth on solid medium
AO090020000317	SP3	0.0441732	0.135744	0.126398	0.843728	0.298685	0.298685	Ortholog of A. nidulans FGSC A4 : AN4791, A. fumigatus Af293 : Afu3g06800, A. niger CBS 513.88 : An11g09530, Aspergillus sydowii : Aspsy1_0816069 and Aspergillus terreus NIH2624 : ATET_08741
AO090020000322	SP3	-0.181461	-0.359493	-0.176524	0.510077	0.112179	0.112179	Ortholog of A. nidulans FGSC A4 : AN4786, A. fumigatus Af293 : Afu3g06750, A. niger CBS 513.88 : An11g09580, Aspergillus wentii : Aspwe1_0562759 and Aspergillus sydowii : Aspsy1_0147721
AO090020000348	SP3	-0.585884	-0.901515	0.641969	0.0640096	0.011017	0.011017	Ortholog of A. nidulans FGSC A4 : AN8478, A. fumigatus Af293 : Afu2g00870, Neosartorya fischeri NRRL 181 : NFIA_099010, Aspergillus wentii : Aspwe1_0174900 and Aspergillus versicolor : Aspve1_0367643
AO090020000361	SP3	-0.0284121	-0.0346192	-0.124122	0.905557	0.82338	0.82338	Ortholog of A. niger CBS 513.88 : An11g02440, Neosartorya fischeri NRRL 181 : NFIA_004050, Aspergillus wentii : Aspwe1_0191821 and Aspergillus versicolor : Aspve1_0057912, Aspve1_0065669
AO090020000363	SP3	-0.0457598	-0.0258145	-0.0605572	0.795141	0.85534	0.85534	Has domain(s) with predicted nucleotide binding, oxidoreductase activity and role in oxidation-reduction process
AO090020000374	SP3	-0.0690362	-0.0370538	-0.106572	0.712944	0.80782	0.80782	Ortholog of Aspergillus flavus NRRL 3357 : AFL2T_10939
AO090011000412	SP3	-0.960539	-1.00513	-0.997131	0.00130632	0.000669716	0.000669716	Cytochrome P450 monooxygenase; involved in 7-hydroxycoumarin production and in diclofenac conversion; upregulated by exposure to benomyl
AO090020000395	SP3	-0.525754	-0.845656	-0.61622	0.574815	0.233762	0.233762	Phosphoribosylaminoimidazole-succinocarboxamidesynthase with a predicted role in purine nucleotide biosynthesis
AO090020000420	SP3	0.31954	0.599998	0.554245	0.399623	0.0754727	0.0754727	Ortholog of A. nidulans FGSC A4 : AN2913, AN4375, A. fumigatus Af293 : Afu3g07740, Afu4g06610, A. niger CBS 513.88 : An04g00930 and A. oryzae RIB40 : AO090023000927
AO090020000428	SP3	-0.0419189	-0.269593	-0.0046322	0.864913	0.0753515	0.0753515	Ortholog(s) have mitochondrion localization
AO090020000439	SP3	-0.137027	-0.111859	-0.0908944	0.394231	0.408376	0.408376	Has domain(s) with predicted catalytic activity
AO090020000446	SP3	0.116255	0.117786	0.24858	0.371513	0.276593	0.276593	Protein of unknown function
AO090020000476	SP3	-0.0548283	-0.114616	-0.123672	0.80728	0.413889	0.413889	Has domain(s) with predicted zinc ion binding activity and intracellular localization
AO090020000478	SP3	0.0543437	0.0638648	0.0850906	0.840823	0.725295	0.725295	Ortholog(s) have role in austinol biosynthetic process, dehydroaustinol biosynthetic process
AO090020000483	SP3	0.0557686	0.0580255	0.106017	0.751869	0.646077	0.646077	Ortholog of A. nidulans FGSC A4 : AN4673, A. fumigatus Af293 : Afu5g09050, A. niger CBS 513.88 : An07g04040, Aspergillus wentii : Aspwe1_0281329 and Aspergillus sydowii : Aspsy1_0059436
AO090020000491	SP3	-0.0395827	0.0483369	-0.168466	0.93389	0.880253	0.880253	Ortholog(s) have GTPase activity, signal transducer activity
AO090020000499	SP3	-0.0211388	0.0547333	0.0410574	0.926407	0.679805	0.679805	Has domain(s) with predicted DNA binding, sequence-specific DNA binding RNA polymerase II transcription factor activity, zinc ion binding activity and role in regulation of transcription, DNA-dependent, transcription, DNA-templated
AO090020000529	SP3	0.091063	0.288406	0.335467	0.794757	0.192694	0.192694	Has domain(s) with predicted catalytic activity and role in nucleoside metabolic process
AO090020000535	SP3	-0.241293	-0.233594	-0.249032	0.192581	0.149253	0.149253	Has domain(s) with predicted nucleotide binding, oxidoreductase activity and role in metabolic process
AO090020000550	SP3	-0.0353726	-0.0248402	0.0269153	0.90927	0.90971	0.90971	Ortholog(s) have cytosol, nucleus localization
AO090020000564	SP3	-0.249027	-0.278829	-0.18929	0.339133	0.207146	0.207146	Ortholog(s) have intracellular localization
AO090020000566	SP3	-0.0858587	-0.0683615	-0.0546854	0.563081	0.572037	0.572037	Protein of unknown function
AO090020000610	SP3	0.170408	0.222431	0.566411	0.394068	0.182023	0.182023	Ortholog of A. nidulans FGSC A4 : AN6409, A. fumigatus Af293 : Afu4g00760, Aspergillus flavus NRRL 3357 : AFL2T_10736 and Neosartorya fischeri NRRL 181 : NFIA_044890
AO090020000616	SP3	-0.228991	-0.313875	-0.255783	0.124219	0.0353893	0.0353893	Ortholog of Aspergillus sydowii : Aspsy1_0159971
AO090020000628	SP3	0.0156829	0.0343942	0.156764	0.962007	0.854298	0.854298	Ortholog(s) have cytosol, nucleus localization
AO090020000640	SP3	-0.193032	-0.216533	-0.169333	0.314203	0.186558	0.186558	Ortholog(s) have beta-fructofuranosidase activity, role in sucrose catabolic process and extracellular region localization
AO090020000645	SP3	-0.110136	-0.101475	-0.0482863	0.519022	0.459701	0.459701	Protein of unknown function
AO090020000646	SP3	6.72224e-07	0.0470311	0.0417871	0.999992	0.758366	0.758366	Has domain(s) with predicted phosphotransferase activity, alcohol group as acceptor activity and role in carbohydrate metabolic process
AO090020000680	SP3	0.0142721	0.0484306	0.0695766	0.946845	0.693585	0.693585	Has domain(s) with predicted oxidoreductase activity, transferase activity, transferring hexosyl groups activity and role in oxidation-reduction process
AO090020000684	SP3	-0.151452	-0.0868883	-0.129383	0.443173	0.617972	0.617972	Cytochrome P450 monooxygenase; involved in 7-hydroxycoumarin production
AO090020000713	SP3	0.0283464	0.0434119	0.0340474	0.902976	0.760938	0.760938	Protein of unknown function
AO090020000714	SP3	-1.34462	-1.46348	-1.03983	0.0518871	0.0267744	0.0267744	Ortholog of Aspergillus aculeatus ATCC16872 : Aacu16872_063744
AO090023000018	SP3	-0.0139568	-0.0685338	-0.0599706	0.966471	0.66781	0.66781	Protein of unknown function
AO090023000025	SP3	-0.0407248	-0.0932212	-0.0831327	0.88711	0.57601	0.57601	Ortholog of A. nidulans FGSC A4 : AN12369, A. niger CBS 513.88 : An02g13630, An06g02160, A. oryzae RIB40 : AO090138000009 and Aspergillus wentii : Aspwe1_0072237, Aspwe1_0126352
AO090023000035	SP3	0.0903039	0.153653	0.0786241	0.506869	0.156836	0.156836	Ortholog of A. nidulans FGSC A4 : AN10534, AN7218, A. fumigatus Af293 : Afu1g13000, Afu7g03950, A. niger CBS 513.88 : An13g00410, An06g00970 and A. oryzae RIB40 : AO090026000819
AO090023000045	SP3	-0.22807	-0.210623	-0.259697	0.117117	0.102919	0.102919	Cytochrome P450 monooxygenase
AO090023000074	SP3	-0.114034	-0.0484509	-0.0798157	0.385477	0.693585	0.693585	Has domain(s) with predicted DNA binding, zinc ion binding activity, role in transcription, DNA-templated and nucleus localization
AO090023000083	SP3	0.20795	0.32343	0.536379	0.539747	0.218889	0.218889	Ortholog(s) have glucan endo-1,3-beta-glucanase activity, C-3 substituted reducing group, licheninase activity and role in glucan catabolic process
AO090023000085	SP3	-0.0366576	0.0295693	-0.00350816	0.897539	0.880555	0.880555	Protein of unknown function
AO090023000098	SP3	-0.30504	-0.468307	-0.316727	0.205161	0.0468288	0.0468288	Has domain(s) with predicted sequence-specific DNA binding, sequence-specific DNA binding transcription factor activity and role in regulation of transcription, DNA-dependent
AO090023000108	SP3	0.132577	0.166402	0.0872172	0.627657	0.409648	0.409648	Ortholog(s) have role in actin cytoskeleton organization, cell wall organization, conidium formation, hyphal growth, regulation of endocytosis, spore germination
AO090023000111	SP3	0.0175784	0.0949486	0.0413011	0.96577	0.624709	0.624709	Has domain(s) with predicted fatty-acyl-CoA reductase (alcohol-forming) activity
AO090023000122	SP3	-0.856697	-0.934659	-0.858052	0.270057	0.165103	0.165103	Ortholog(s) have intracellular localization
AO090023000129	SP3	0.056204	0.0429536	0.05356	0.742762	0.741582	0.741582	Cytochrome P450 monooxygenase; expression increased in MAT1-1 strain compared to MAT1-2 strain
AO090023000131	SP3	0.0448708	0.0488206	0.232587	0.847144	0.756897	0.756897	Has domain(s) with predicted beta-N-acetylhexosaminidase activity, cation binding activity and role in carbohydrate metabolic process
AO090023000151	SP3	0.112581	-0.0162512	0.0182777	0.472157	0.923257	0.923257	Has domain(s) with predicted cation binding, hydrolase activity, hydrolyzing O-glycosyl compounds activity and role in carbohydrate metabolic process
AO090023000153	SP3	0.0721189	0.093279	0.0417857	0.766668	0.582285	0.582285	Has domain(s) with predicted catalytic activity, coenzyme binding, nucleotide binding activity and role in cellular metabolic process
AO090023000162	SP3	0.136802	0.137351	0.258607	0.513752	0.411837	0.411837	Ortholog of Aspergillus wentii : Aspwe1_0175272 and Aspergillus terreus NIH2624 : ATET_06289
AO090023000175	SP3	0.0127502	0.0874394	-0.00622065	0.973165	0.613136	0.613136	Protein of unknown function
AO090023000184	SP3	0.0364143	0.03578	0.00853245	0.91736	0.881373	0.881373	Protein of unknown function
AO090023000193	SP3	0.523408	0.417925	0.908961	0.0854496	0.111783	0.111783	#N/A
AO090023000204	SP3	-0.0686062	0.00993284	-0.00207818	0.806437	0.967611	0.967611	Ortholog of A. niger CBS 513.88 : An11g00580, Neosartorya fischeri NRRL 181 : NFIA_056440, Aspergillus wentii : Aspwe1_0171161 and Aspergillus versicolor : Aspve1_0147930
AO090023000225	SP3	-0.0737497	-0.0231646	-0.0646309	0.746369	0.90829	0.90829	Has domain(s) with predicted DNA binding activity, role in DNA replication and nuclear origin of replication recognition complex localization
AO090023000228	SP3	-0.348104	-0.143758	-0.205257	0.393905	0.708882	0.708882	Ortholog(s) have role in cordyol C metabolic process, diorcinol metabolic process, orcinol metabolic process and sexual sporulation resulting in formation of a cellular spore, more
AO090023000229	SP3	-0.002296	0.0212057	0.050113	0.994078	0.890084	0.890084	Ortholog of A. nidulans FGSC A4 : AN12234, Aspergillus wentii : Aspwe1_0171134, Aspergillus versicolor : Aspve1_0480771, Aspergillus zonatus : Aspzo1_0653150 and Aspergillus sydowii : Aspsy1_0084619
AO090023000246	SP3	-0.0177939	0.0879162	-0.069437	0.93389	0.43931	0.43931	Protein of unknown function
AO090023000258	SP3	0.340583	0.301952	0.801574	0.185574	0.176647	0.176647	Ortholog(s) have extracellular region localization
AO090023000267	SP3	0.0122433	-0.0417857	0.0459731	0.962007	0.752951	0.752951	Ortholog(s) have extracellular region localization
AO090023000279	SP3	-0.021876	-0.221118	-0.0625309	0.93389	0.115361	0.115361	Ortholog of A. fumigatus Af293 : Afu6g10290, A. niger CBS 513.88 : An11g01190, Aspergillus wentii : Aspwe1_0187630, Aspergillus sydowii : Aspsy1_0039326 and Aspergillus glaucus : Aspgl1_0024388
AO090023000283	SP3	-0.0660351	-0.0269471	-0.0683098	0.706214	0.857195	0.857195	Protein of unknown function
AO090023000290	SP3	-0.0978589	-0.0434092	-0.0993239	0.752219	0.866954	0.866954	Has domain(s) with predicted transferase activity, transferring phosphorus-containing groups activity
AO090023000296	SP3	-0.00332426	0.0469694	0.0216152	0.991617	0.737339	0.737339	Protein of unknown function
AO090003000416	SP3	-0.973509	-1.15255	-0.845461	0.0179799	0.0067831	0.0067831	Has domain(s) with predicted hydrolase activity
AO090023000328	SP3	0.0345999	-0.086624	-0.0506474	0.886916	0.531924	0.531924	Has domain(s) with predicted flavin adenine dinucleotide binding, oxidoreductase activity, acting on CH-OH group of donors activity and role in oxidation-reduction process
AO090023000341	SP3	-0.0722547	0.0586504	-0.0732541	0.655524	0.640921	0.640921	Has domain(s) with predicted DNA binding, zinc ion binding activity, role in transcription, DNA-templated and nucleus localization
AO090023000350	SP3	-0.191397	-0.0783368	-0.134673	0.194966	0.562769	0.562769	Has domain(s) with predicted DNA binding, zinc ion binding activity, role in transcription, DNA-templated and nucleus localization
AO090023000353	SP3	-0.0241334	0.0255918	-0.0440628	0.918496	0.870655	0.870655	Ortholog(s) have glutathione peroxidase activity, glutathione transferase activity and intracellular localization
AO090023000375	SP3	-0.0513338	-0.00178133	-0.0266652	0.857465	0.995132	0.995132	Protein of unknown function
AO090023000382	SP3	0.168048	0.590156	0.652907	0.610356	0.0374321	0.0374321	Ortholog(s) have extracellular region localization
AO090023000391	SP3	-0.014169	-0.0313256	-0.116563	0.96577	0.861988	0.861988	Has domain(s) with predicted hydrolase activity, isopentenyl-diphosphate delta-isomerase activity and role in isoprenoid biosynthetic process
AO090023000414	SP3	-0.038574	-0.0825078	-0.0193279	0.873392	0.565952	0.565952	Protein of unknown function
AO090023000430	SP3	-0.0466676	-0.0303381	-0.0813949	0.824297	0.84925	0.84925	Has domain(s) with predicted copper ion transmembrane transporter activity, role in copper ion transmembrane transport and integral to membrane localization
AO090023000432	SP3	0.168659	0.138223	0.354704	0.674039	0.654979	0.654979	Has domain(s) with predicted oxidoreductase activity and role in metabolic process
AO090023000442	SP3	-0.0253648	-0.141773	-0.0251323	0.924536	0.306505	0.306505	Has domain(s) with predicted catalytic activity, pyridoxal phosphate binding activity
AO090023000464	SP3	-0.151839	-0.160933	-0.107475	0.579407	0.445183	0.445183	Protein of unknown function
AO090023000480	SP3	-0.0899622	-0.0257999	-0.0168295	0.623897	0.883493	0.883493	Has domain(s) with predicted hydrolase activity and role in metabolic process
AO090023000495	SP3	0.0589875	-0.000242488	0.055075	0.731509	0.998805	0.998805	Protein of unknown function
AO090023000512	SP3	0.0166903	0.114741	0.134131	0.93819	0.298733	0.298733	Ortholog of Aspergillus flavus NRRL 3357 : AFL2T_04351, Aspergillus versicolor : Aspve1_0044248, Aspve1_0088630 and Aspergillus sydowii : Aspsy1_0095489, Aspsy1_0136027
AO090023000515	SP3	0.00506893	-0.00987218	-0.000836422	0.987754	0.957839	0.957839	Has domain(s) with predicted electron carrier activity, heme binding, iron ion binding, monooxygenase activity, oxidoreductase activity, acting on paired donors, with incorporation or reduction of molecular oxygen activity
AO090023000517	SP3	0.0172259	-0.0440611	0.0276767	0.947651	0.779603	0.779603	Has domain(s) with predicted nucleic acid binding, nucleotide binding activity
AO090023000519	SP3	0.0196506	0.00476739	0.173688	0.975761	0.992078	0.992078	Ortholog(s) have role in actin filament reorganization involved in cell cycle, budding cell apical bud growth, cell morphogenesis, cellular response to biotic stimulus and cellular response to drug, more
AO090023000520	SP3	0.725527	1.15767	0.673081	0.508891	0.182347	0.182347	Ortholog(s) have NADPH-hemoprotein reductase activity, role in cellular response to drug and endoplasmic reticulum localization
AO090023000530	SP3	-0.10799	-0.234347	-0.171507	0.480963	0.0735917	0.0735917	Ortholog(s) have cytoplasm localization
AO090023000534	SP3	0.039016	0.00325605	0.108529	0.834982	0.984477	0.984477	Has domain(s) with predicted peptidase activity and role in proteolysis
AO090023000537	SP3	0.046227	-0.062137	-0.0860462	0.824092	0.649648	0.649648	Ortholog(s) have extracellular region localization
AO090023000540	SP3	-0.00696786	0.0717918	0.0608935	0.985981	0.693256	0.693256	Has domain(s) with predicted dipeptidase activity, dipeptidyl-peptidase activity, metalloexopeptidase activity and role in proteolysis
AO090023000560	SP3	0.079597	0.214801	0.210162	0.707502	0.140814	0.140814	Ortholog of A. niger CBS 513.88 : An02g01350, Aspergillus tubingensis : Asptu1_0053358, Aspergillus flavus NRRL 3357 : AFL2T_04398 and Aspergillus kawachii : Aspka1_0172721
AO090023000561	SP3	0.116567	0.456115	0.478088	0.508891	0.0134715	0.0134715	Has domain(s) with predicted transferase activity, transferring phosphorus-containing groups activity
AO090023000566	SP3	0.0281518	-0.0126695	-0.0523132	0.898109	0.936713	0.936713	Ortholog of A. nidulans FGSC A4 : AN10775, AN2354, A. fumigatus Af293 : Afu6g09580, A. niger CBS 513.88 : An07g00850 and Neosartorya fischeri NRRL 181 : NFIA_055250, NFIA_057530
AO090023000573	SP3	-0.0635435	-0.0849456	0.0922706	0.812989	0.63514	0.63514	Ortholog(s) have mitochondrion, nucleus localization
AO090023000581	SP3	0.104348	0.103905	0.0698408	0.629842	0.527083	0.527083	Ortholog of Aspergillus flavus NRRL 3357 : AFL2T_04417
AO090023000596	SP3	-0.215433	-0.277181	0.056551	0.20655	0.079212	0.079212	Ortholog of A. nidulans FGSC A4 : AN11882, A. fumigatus Af293 : Afu4g09340, Neosartorya fischeri NRRL 181 : NFIA_106670, Aspergillus wentii : Aspwe1_0166843 and Aspergillus versicolor : Aspve1_0079667
AO090023000600	SP3	0.186268	0.666225	0.874141	0.740629	0.0889465	0.0889465	Ortholog of A. fumigatus Af293 : Afu4g09330, A. oryzae RIB40 : AO090138000106, Neosartorya fischeri NRRL 181 : NFIA_106680 and Aspergillus versicolor : Aspve1_0079668
AO090023000620	SP3	0.0491143	0.113126	0.0446116	0.862899	0.501333	0.501333	Protein of unknown function
AO090023000633	SP3	-0.00612331	0.22698	0.23894	0.993852	0.460112	0.460112	Ortholog(s) have role in purine nucleobase catabolic process
AO090023000659	SP3	-0.00429508	-0.114664	-0.0834907	0.991716	0.483483	0.483483	Protein of unknown function
AO090023000680	SP3	0.0370465	-0.178289	-0.129554	0.929052	0.406276	0.406276	Ortholog(s) have role in asperfuranone biosynthetic process, fumiquinazoline C biosynthetic process and extracellular region localization
AO090023000683	SP3	-0.0470799	-0.0872426	-0.0105812	0.865337	0.61291	0.61291	Protein of unknown function
AO090023000721	SP3	-0.0317834	0.0705451	-0.153569	0.882753	0.576708	0.576708	Protein of unknown function
AO090023000723	SP3	0.0522494	-0.129667	0.0127679	0.809875	0.331933	0.331933	Ortholog(s) have role in cellular protein localization, regulation of cytokinetic cell separation by regulation of transcription from RNA polymerase II promoter and cytosol, mediator complex localization
AO090023000726	SP3	-0.2739	-0.271373	-0.313433	0.328566	0.251317	0.251317	Ortholog(s) have aspartate-tRNA ligase activity, role in mitochondrial aspartyl-tRNA aminoacylation and mitochondrion localization
AO090023000727	SP3	0.0353383	-0.111065	-0.118305	0.973771	0.848687	0.848687	Ortholog(s) have misfolded RNA binding, tyrosine-tRNA ligase activity, role in Group I intron splicing, RNA folding, mitochondrial tyrosyl-tRNA aminoacylation and mitochondrion localization
AO090023000744	SP3	0.0784535	0.00476643	0.0294925	0.812364	0.98924	0.98924	Has domain(s) with predicted oxidoreductase activity and role in oxidation-reduction process
AO090023000784	SP3	0.0182595	0.082337	0.0040972	0.945816	0.575214	0.575214	Protein of unknown function
AO090023000792	SP3	0.0915597	0.0976942	0.251962	0.862622	0.786967	0.786967	Has domain(s) with predicted sequence-specific DNA binding RNA polymerase II transcription factor activity, zinc ion binding activity, role in regulation of transcription, DNA-dependent and nucleus localization
AO090023000827	SP3	-0.0512804	-0.0279936	0.0541374	0.920828	0.940374	0.940374	Has domain(s) with predicted zinc ion binding activity
AO090023000829	SP3	-0.157775	-0.233406	-0.202705	0.741305	0.468233	0.468233	#N/A
AO090023000831	SP3	-0.00128865	-0.0716767	0.330353	0.999427	0.839496	0.839496	Ortholog(s) have endopeptidase activator activity and role in proteasomal ubiquitin-independent protein catabolic process, proteasome-mediated ubiquitin-dependent protein catabolic process
AO090023000852	SP3	0.00718941	0.135197	-0.0560021	0.982517	0.325576	0.325576	Has domain(s) with predicted ATP binding, ATP-dependent helicase activity, nucleic acid binding activity and role in DNA recombination
AO090020000388	SP3	-1.0736	-1.31596	-1.61283	0.00211145	0.00067778	0.00067778	Ortholog of Aspergillus flavus NRRL 3357 : AFL2T_10928
AO090023000880	SP3	0.029278	-0.00609023	0.00976873	0.884611	0.968902	0.968902	Has domain(s) with predicted oxidoreductase activity and role in metabolic process
AO090023000912	SP3	-0.637954	-0.657408	-0.759832	0.06447	0.0411191	0.0411191	Ortholog(s) have dihydrofolate synthase activity, role in folic acid-containing compound biosynthetic process and cytosol, mitochondrion localization
AO090023000927	SP3	0.063243	-0.0642777	0.0619198	0.874335	0.813585	0.813585	Ortholog of A. nidulans FGSC A4 : AN2913, AN4375, A. fumigatus Af293 : Afu3g07740, Afu4g06610, A. niger CBS 513.88 : An04g00930 and A. oryzae RIB40 : AO090020000420
AO090023000940	SP3	-0.438164	-0.495873	-0.387046	0.0516719	0.0232238	0.0232238	Ortholog of A. nidulans FGSC A4 : AN4358, Neosartorya fischeri NRRL 181 : NFIA_109620, Aspergillus wentii : Aspwe1_0034719 and Aspergillus versicolor : Aspve1_0085192
AO090023000941	SP3	#N/A	#N/A	#N/A	#N/A	#N/A	#N/A	Protein of unknown function
AO090023000946	SP3	-0.0335019	0.0934156	0.105849	0.890195	0.494156	0.494156	Has domain(s) with predicted DNA binding, sequence-specific DNA binding RNA polymerase II transcription factor activity, zinc ion binding activity and role in regulation of transcription, DNA-dependent, transcription, DNA-templated
AO090023000975	SP3	#N/A	#N/A	#N/A	#N/A	#N/A	#N/A	Protein of unknown function
AO090023000990	SP3	0.00495261	0.249831	-0.0464434	0.992842	0.247579	0.247579	Ortholog of A. nidulans FGSC A4 : AN4314, A. fumigatus Af293 : Afu4g06060, A. niger CBS 513.88 : An04g00300, Aspergillus wentii : Aspwe1_0034783 and Aspergillus sydowii : Aspsy1_0073108
AO090023000994	SP3	0.0169486	0.050059	0.0820444	0.965722	0.806972	0.806972	Protein of unknown function
AO090023000999	SP3	0.00145265	-0.0449366	0.235437	0.999063	0.867524	0.867524	Protein of unknown function
AO090023001005	SP3	0.195472	0.303229	0.378294	0.533882	0.214748	0.214748	Protein of unknown function
AO090026000017	SP3	0.025484	0.0099129	0.08712	0.945023	0.969842	0.969842	Putative hydrolase; member of the aflatoxin biosynthesis gene cluster
AO090026000027	SP3	0.0648353	0.0304581	-0.0414902	0.75612	0.86085	0.86085	Has domain(s) with predicted electron carrier activity, heme binding, iron ion binding, oxidoreductase activity, acting on paired donors, with incorporation or reduction of molecular oxygen activity and role in oxidation-reduction process
AO090026000028	SP3	0.0442334	0.108866	0.0702808	0.841828	0.405876	0.405876	Has domain(s) with predicted flavin adenine dinucleotide binding, oxidoreductase activity, acting on CH-OH group of donors activity and role in oxidation-reduction process
AO090026000029	SP3	-0.0116314	-0.109334	-0.0827788	0.970916	0.411797	0.411797	Cytochrome P450 monooxygenase
AO090026000034	SP3	1.41337	2.72799	2.05161	0.121022	0.0110225	0.0110225	Alpha-glucosidase
AO090026000054	SP3	0.0727681	0.172215	0.0177769	0.724297	0.209186	0.209186	Has domain(s) with predicted ATP binding, protein kinase activity and role in protein phosphorylation
AO090005000781	SP3	-1.08087	-1.24634	-0.975745	0.00724557	0.00289707	0.00289707	Ortholog(s) have role in cellular bud site selection, pyridoxal phosphate biosynthetic process and cytosol, nucleus localization
AO090026000073	SP3	-0.00501315	-0.046294	0.0185178	0.987754	0.762865	0.762865	Has domain(s) with predicted oxidoreductase activity and role in metabolic process
AO090026000123	SP3	0.154544	0.0997189	0.132197	0.259623	0.403521	0.403521	Glycoside hydrolase family 3; beta-glucosidase
AO090026000131	SP3	0.0979716	0.146115	0.173373	0.475105	0.183033	0.183033	Cytochrome P450 monooxygenase; involved in 7-hydroxycoumarin production
AO090026000173	SP3	-0.346565	0.0937637	0.161062	0.177913	0.710961	0.710961	Ortholog of Aspergillus flavus NRRL 3357 : AFL2T_07072
AO090003001400	SP3	-1.18634	-1.34548	-1.34225	0.0467048	0.0207987	0.0207987	Ortholog of A. nidulans FGSC A4 : AN0828, A. fumigatus Af293 : Afu1g14880, A. niger CBS 513.88 : An01g13000, A. oryzae RIB40 : AO090005001244 and Aspergillus wentii : Aspwe1_0110833
AO090026000185	SP3	-0.0488255	0.0468946	0.0985909	0.795868	0.730638	0.730638	Has domain(s) with predicted zinc ion binding activity
AO090026000204	SP3	-1.27318	-1.17876	-1.23932	0.204749	0.176232	0.176232	Ortholog(s) have L-pipecolate oxidase activity, flavin adenine dinucleotide binding, proline oxidase activity and cytosol, extracellular region, nucleus localization
AO090026000205	SP3	-0.0945338	-0.0284779	0.0220662	0.481581	0.830431	0.830431	Protein of unknown function
AO090026000208	SP3	-0.0733871	-0.0840064	-0.161925	0.725057	0.570047	0.570047	Protein of unknown function
AO090026000222	SP3	0.0606965	0.011612	0.00102877	0.743025	0.946364	0.946364	Has domain(s) with predicted DNA binding, zinc ion binding activity, role in transcription, DNA-templated and nucleus localization
AO090026000225	SP3	-0.223971	-0.217807	-0.155244	0.22361	0.174661	0.174661	Ortholog(s) have role in protein targeting to vacuole, vacuole organization and cytosol, nucleus localization
AO090026000234	SP3	0.00895562	0.183255	0.00148082	0.978454	0.200265	0.200265	Ortholog of A. nidulans FGSC A4 : AN6816/fbx2, A. niger CBS 513.88 : An12g00900, Aspergillus wentii : Aspwe1_0164094, Aspergillus versicolor : Aspve1_0155162 and Aspergillus niger ATCC 1015 : 43656-mRNA
AO090026000240	SP3	0.00400161	0.0193084	0.0251251	0.988214	0.897526	0.897526	Has domain(s) with predicted oxidoreductase activity and role in metabolic process
AO090026000241	SP3	0.0064417	-0.0525457	0.0654821	0.988037	0.806107	0.806107	Has domain(s) with predicted DNA binding, zinc ion binding activity, role in transcription, DNA-templated and nucleus localization
AO090026000257	SP3	-0.100644	-0.0468386	-0.0349124	0.556963	0.762016	0.762016	Has domain(s) with predicted UDP-N-acetylmuramate dehydrogenase activity, flavin adenine dinucleotide binding activity and role in oxidation-reduction process
AO090026000305	SP3	0.0831927	0.0220616	0.00357121	0.6964	0.909892	0.909892	Has domain(s) with predicted DNA binding, zinc ion binding activity, role in transcription, DNA-templated and nucleus localization
AO090026000311	SP3	-0.0246815	-0.0384651	-0.0281992	0.915976	0.79483	0.79483	Ortholog of A. nidulans FGSC A4 : AN0021, A. fumigatus Af293 : Afu3g00630, A. niger CBS 513.88 : An01g07950, An14g07300, An01g11330, An06g02140 and A. oryzae RIB40 : AO090010000178, AO090003000892
AO090026000315	SP3	-0.105	0.0054414	-0.00551928	0.758421	0.988943	0.988943	Sequence-specific DNA binding transcription factor
AO090026000363	SP3	0.00539881	0.020132	-0.0447986	0.992643	0.948284	0.948284	Has domain(s) with predicted nucleotide binding, oxidoreductase activity and role in metabolic process
AO090026000376	SP3	-0.00247362	0.0299734	-0.0156737	0.995461	0.897526	0.897526	Protein of unknown function
AO090026000384	SP3	0.0541518	0.0170279	0.0195672	0.771657	0.917674	0.917674	Has domain(s) with predicted electron carrier activity, heme binding, iron ion binding, oxidoreductase activity, acting on paired donors, with incorporation or reduction of molecular oxygen activity and role in oxidation-reduction process
AO090026000388	SP3	0.0665255	0.112566	0.127192	0.828558	0.560834	0.560834	Has domain(s) with predicted UDP-N-acetylmuramate dehydrogenase activity, flavin adenine dinucleotide binding activity and role in oxidation-reduction process
AO090026000390	SP3	0.180923	0.351621	0.489781	0.612167	0.183354	0.183354	Ortholog of A. nidulans FGSC A4 : AN6284, A. fumigatus Af293 : Afu2g12430, A. niger CBS 513.88 : An02g04620, Aspergillus wentii : Aspwe1_0175655 and Aspergillus sydowii : Aspsy1_0986615
AO090026000415	SP3	-0.0327089	-0.0881442	-0.00757097	0.901848	0.546339	0.546339	Ortholog of Aspergillus flavus NRRL 3357 : AFL2T_06852
AO090026000448	SP3	0.194743	0.279821	0.296459	0.752748	0.50445	0.50445	Calcium-dependent phospholipase A2; localizes to the intramembrane space of mitochondria
AO090012000973	SP3	-1.24121	-1.61712	-0.806758	0.0234822	0.00633669	0.00633669	Has domain(s) with predicted transferase activity, transferring phosphorus-containing groups activity
AO090026000507	SP3	-0.00985866	0.303447	0.260103	0.976819	0.0631351	0.0631351	Ortholog of A. nidulans FGSC A4 : AN1127, AN7386, A. fumigatus Af293 : Afu1g11740, A. niger CBS 513.88 : An02g03380, An08g03700 and Aspergillus wentii : Aspwe1_0043558, Aspwe1_0654818
AO090026000515	SP3	0.330236	0.221531	0.552447	0.111083	0.205985	0.205985	Putative 3-ketoacyl-CoA thiolase
AO090026000521	SP3	-0.327281	-0.557662	-0.354034	0.131694	0.0183391	0.0183391	Ortholog(s) have orotate phosphoribosyltransferase activity, role in 'de novo' pyrimidine nucleobase biosynthetic process, pyrimidine ribonucleoside biosynthetic process and cytosol, nucleus localization
AO090026000532	SP3	-0.0190464	0.249584	0.128356	0.977789	0.409804	0.409804	Putative regulator of G-protein signaling protein; FadA regulator
AO090026000537	SP3	-0.183493	-0.292259	-0.161122	0.477784	0.159597	0.159597	Ortholog(s) have Rab GDP-dissociation inhibitor activity, role in vesicle-mediated transport and cell division site, cytosol localization
AO090026000553	SP3	-0.0719066	0.0158814	-0.129838	0.721982	0.930534	0.930534	Ortholog(s) have role in chromosome separation, mitotic chromosome condensation and condensed chromosome inner kinetochore, condensin complex, cytoplasm, nucleolus localization
AO090026000564	SP3	-0.0862621	-0.167971	-0.138959	0.551037	0.140062	0.140062	Ortholog of A. nidulans FGSC A4 : AN2041, A. niger CBS 513.88 : An16g01460, An07g04410, An16g06600, An11g04970, An03g01890 and Neosartorya fischeri NRRL 181 : NFIA_066540, NFIA_083780
AO090026000567	SP3	0.0199147	0.0678027	0.0453779	0.944703	0.679245	0.679245	Ortholog of A. nidulans FGSC A4 : AN4738, A. fumigatus Af293 : Afu7g05020, A. niger CBS 513.88 : An04g04790, Aspergillus wentii : Aspwe1_0027448 and Aspergillus sydowii : Aspsy1_0824362
AO090026000578	SP3	-0.0547101	-0.0413288	-0.0651595	0.759084	0.763205	0.763205	Ortholog(s) have role in chanoclavine-I biosynthetic process, emericellamide A biosynthetic process
AO090026000579	SP3	0.00365625	-0.0516726	-0.0667167	0.989754	0.682377	0.682377	Cytochrome P450 monooxygenase
AO090026000581	SP3	-0.0372466	-0.0287316	-0.0365034	0.847144	0.836743	0.836743	Cytochrome P450 monooxygenase
AO090026000589	SP3	-0.253797	-0.429322	-0.280442	0.323545	0.0697431	0.0697431	Ortholog of Aspergillus tubingensis : Asptu1_0041177, Aspergillus brasiliensis : Aspbr1_0039501, Aspbr1_0212095, Aspergillus acidus : Aspfo1_0043036 and Aspergillus sydowii : Aspsy1_0382616
AO090026000600	SP3	0.0155537	0.0426297	0.222248	0.975234	0.883401	0.883401	Ortholog(s) have mitochondrion localization
AO090026000602	SP3	-0.312021	-0.201232	-0.364639	0.211185	0.355718	0.355718	#N/A
AO090026000605	SP3	-0.167311	-0.196963	-0.181512	0.259074	0.130548	0.130548	V-SNARE
AO090026000660	SP3	0.135885	0.308476	0.146025	0.750435	0.26678	0.26678	Ortholog(s) have Seh1-associated complex, extrinsic to fungal-type vacuolar membrane, ribosome localization
AO090026000680	SP3	-0.0258552	-0.123505	-0.0532981	0.929986	0.41564	0.41564	Has domain(s) with predicted serine-type carboxypeptidase activity and role in proteolysis
AO090026000682	SP3	-0.01694	0.0133162	-0.0647292	0.954058	0.947727	0.947727	Protein of unknown function
AO090026000686	SP3	0.0291466	0.0329751	0.00892805	0.926061	0.874748	0.874748	Has domain(s) with predicted acid phosphatase activity
AO090026000708	SP3	-0.197161	-0.252319	-0.0986469	0.2139	0.0837709	0.0837709	Ortholog(s) have antioxidant activity, protein disulfide isomerase activity, protein disulfide oxidoreductase activity
AO090026000719	SP3	0.199431	0.409928	0.305392	0.803088	0.415813	0.415813	Sequence-specific DNA binding transcription factor
AO090026000754	SP3	-0.105105	-0.0605592	-0.14039	0.432893	0.608554	0.608554	Has domain(s) with predicted DNA binding activity
AO090026000761	SP3	-0.0995167	-0.132246	-0.148471	0.528192	0.28123	0.28123	Has domain(s) with predicted electron carrier activity, heme binding, iron ion binding, oxidoreductase activity, acting on paired donors, with incorporation or reduction of molecular oxygen activity and role in oxidation-reduction process
AO090026000779	SP3	-0.0996749	-0.148075	-0.0486917	0.510077	0.214748	0.214748	Has domain(s) with predicted oxidoreductase activity and role in metabolic process
AO090026000780	SP3	-0.0278977	-0.071703	-0.0224821	0.906513	0.590886	0.590886	Ortholog(s) have monooxygenase activity and role in sterigmatocystin biosynthetic process
AO090026000797	SP3	0.111681	0.181577	0.334271	0.650874	0.301479	0.301479	Has domain(s) with predicted protein dimerization activity
AO090026000498	SP3	-1.41839	-1.62333	-1.58199	0.00506582	0.00208435	0.00208435	Ortholog(s) have acetyl-CoA:L-glutamate N-acetyltransferase activity, role in ornithine biosynthetic process and mitochondrial matrix, mitochondrial membrane localization
AO090026000813	SP3	-0.0300265	0.032793	-0.001233	0.888945	0.818425	0.818425	Ortholog of A. nidulans FGSC A4 : AN4257, A. fumigatus Af293 : Afu6g12230, Afu7g04010, A. niger CBS 513.88 : An13g00460, An02g13770 and A. oryzae RIB40 : AO090120000195
AO090026000815	SP3	-0.170567	-0.263974	-0.128196	0.416906	0.134751	0.134751	Ortholog(s) have adenylate kinase activity, uridylate kinase activity, role in 'de novo' pyrimidine nucleobase biosynthetic process and cytosol, mitochondrion, nucleus localization
AO090026000819	SP3	-0.251868	-0.33407	-0.31997	0.0933684	0.0272377	0.0272377	Ortholog of A. nidulans FGSC A4 : AN10534, AN7218, A. fumigatus Af293 : Afu1g13000, Afu7g03950, A. niger CBS 513.88 : An13g00410, An06g00970 and A. oryzae RIB40 : AO090023000035
AO090026000823	SP3	-0.102906	-0.140197	-0.0714741	0.543157	0.283089	0.283089	Protein of unknown function
AO090038000009	SP3	0.0554722	0.00621491	0.0861494	0.78544	0.972672	0.972672	Has domain(s) with predicted cation binding, hydrolase activity, hydrolyzing O-glycosyl compounds activity and role in carbohydrate metabolic process
AO090038000016	SP3	0.739135	0.961269	1.44321	0.238039	0.0927326	0.0927326	Ortholog(s) have flavin adenine dinucleotide binding, thiol oxidase activity, role in cellular response to mycotoxin, gliotoxin biosynthetic process and extracellular region localization
AO090038000020	SP3	-0.00998875	-0.0318085	0.00778683	0.97727	0.870262	0.870262	Ortholog of Aspergillus flavus NRRL 3357 : AFL2T_08839
AO090038000025	SP3	-0.0577132	-0.232727	-0.0477126	0.767362	0.0846923	0.0846923	Ortholog of A. fumigatus Af293 : Afu7g06690, A. niger CBS 513.88 : An09g02260, An13g03470, Aspergillus wentii : Aspwe1_0060886, Aspwe1_0471049 and Aspergillus sydowii : Aspsy1_0128605
AO090038000039	SP3	-0.0606923	-0.0653921	-0.119211	0.682367	0.544499	0.544499	Protein of unknown function
AO090038000043	SP3	0.118565	0.116024	0.17442	0.433513	0.350915	0.350915	Ortholog of Aspergillus flavus NRRL 3357 : AFL2T_08858
AO090038000091	SP3	-0.0712125	-0.0101919	-0.0621799	0.756165	0.961943	0.961943	Protein of unknown function
AO090038000101	SP3	0.00189615	0.0551493	0.105412	0.995461	0.721666	0.721666	Ortholog of A. niger CBS 513.88 : An13g03860, Aspergillus tubingensis : Asptu1_0079832, Aspergillus brasiliensis : Aspbr1_0128603 and Aspergillus kawachii : Aspka1_0182791
AO090701000059	SP3	-1.44664	-1.83326	-1.71141	0.00876951	0.00256392	0.00256392	Ortholog(s) have role in response to purine-containing compound and cytoplasm, nucleus localization
AO090038000149	SP3	0.0551632	0.172454	0.0438252	0.875044	0.384094	0.384094	Protein similar to nonribosomal peptide synthases (NRPS-like), encoded in a predicted secondary metabolite gene cluster
[truncated: 1,507 more rows]

## Sheet: Table S4
Table S4. A.oryzae secretome genes that have a predicted localization based on GO-Slim analysis
[truncated: 1,019 more rows]

## Sheet: Table S5
Table S5 - Gene clusters changed uniquely in A16 vs A1650 or in CF32 vs A1560 + enriched TF binding motifs
[truncated: 981 more rows]
